# Supplementary material for: 7-(Benzyl­sulfan­yl)-5-(2-methoxy­phen­yl)-1,3-dimethyl-5,6-dihydro­pyrimido[4,5-d]pyrimidine-2,4(1H,3H)-dione
Source: Acta Crystallogr Sect E Struct Rep Online. 2008 Aug 6;64(Pt 9):o1666. doi: 10.1107/S160053680802401X (PMC2960738; doi:10.1107/S160053680802401X)
Supplement: Supplementary file 1 [file e-64-o1666-sup1.cif]

##############################################################################
###                                                                        ###
###        Electronic paper (Acta Crystallographica Section E)             ###
###                                                                        ###
##############################################################################
#                                                                            #
# This CIF contains the data in a paper accepted for publication in Acta     #
# Crystallographica Section E. It conforms to the requirements of Notes      #
# for Authors for Section E, and has been peer reviewed under the auspices   #
# of the IUCr Commission on Journals.                                        #
#                                                                            #
# Full details of the Crystallographic Information File format               #
# are given in the paper "The Crystallographic Information File (CIF):       #
# a New Standard Archive File for Crystallography" by S. R. Hall, F. H.      #
# Allen and I. D. Brown [Acta Cryst. (1991), A47, 655-685].                  #
#                                                                            #
# The current version of the core CIF dictionary is obtainable from          #
# ftp://ftp.iucr.org/pub/cif_core.dic. The current version number is 2.4.    #
#                                                                            #
# Software is freely available for graphical display of the structure(s) in  #
# this CIF.  For information consult the CIF home page http://www.iucr.org/  #
# cif/home.html                                                              #
#                                                                            #
# This file may be used for bona fide research purposes within the           #
# scientific community so long as proper attribution is given to the journal # 
# article from which it was obtained.                                        #
#                                                                            #
##############################################################################
                                             
data_global
_audit_creation_method     'WinGX routine CIF_UPDATE'
_audit_conform_dict_name     cif_core.dic
_audit_conform_dict_version     2.3
_journal_date_recd_electronic     2008-07-19
_journal_date_accepted     2008-07-29
_journal_name_full     'Acta Crystallographica, Section E'
_journal_year     2008
_journal_volume     64
_journal_issue      9
_journal_page_first     o1666
_journal_page_last     o1666
_journal_paper_category     QO
_journal_coeditor_code     HK2501
_publ_contact_author_name     'Bazgir, Ayoob'
_publ_contact_author_address
;
Department of Chemistry,
Islamic Azad University,
Dorood Branch,
Dorood 688173551
Iran
;
_publ_contact_author_email     a_bazgir@yahoo.com
_publ_contact_author_fax     '98(21)55277851'
_publ_contact_author_phone     '98(21)55277852'
_publ_section_title
;\
7-(Benzylsulfanyl)-5-(2-methoxyphenyl)-1,3-dimethyl-5,6-dihydropyrimido[4,5-\
<i>d</i>]pyrimidine-2,4(1<i>H</i>,3<i>H</i>)-dione
;
loop_
    _publ_author_name
    _publ_author_address
    'Bazgir, Ayoob'
;
Department of Chemistry,
Islamic Azad University,
Dorood Branch,
Dorood 688173551
Iran
;
    'Faraji, Fereshteh'
;
Department of Chemistry,
Faculty of Science,
Islamic Azad University,
Karaj Branch,
Karaj
Iran
;
data_I
_audit_creation_method     'WinGX routine CIF_UPDATE'
_chemical_name_systematic
;
7-(Benzylsulfanyl)-5-(2-methoxyphenyl)-1,3-dimethyl-5,6-dihydropyrimido[4,5-\
<i>d</i>]pyrimidine-2,4(1<i>H</i>,3<i>H</i>)-dione
;
_chemical_formula_moiety     'C22 H22 N4 O3 S'
_chemical_formula_sum     'C22 H22 N4 O3 S'
_chemical_formula_iupac     'C22 H22 N4 O3 S'
_chemical_formula_weight     422.51
_symmetry_cell_setting     monoclinic
_symmetry_space_group_name_H-M     'P 21/n'
_symmetry_space_group_name_Hall     '-P 2yn'
loop_
    _symmetry_equiv_pos_as_xyz
    'x, y, z'
    '-x+1/2, y+1/2, -z+1/2'
    '-x, -y, -z'
    'x-1/2, -y-1/2, z-1/2'
_cell_length_a     10.9216(9)
_cell_length_b     8.8528(5)
_cell_length_c     20.7263(15)
_cell_angle_alpha     90
_cell_angle_beta     90.638(6)
_cell_angle_gamma     90
_cell_volume     2003.8(2)
_cell_formula_units_Z     4
_cell_measurement_reflns_used     2175
_cell_measurement_theta_min     2.1
_cell_measurement_theta_max     29.25
_cell_measurement_temperature     294(2)
_exptl_crystal_description     plate
_exptl_crystal_colour     colorless
_exptl_crystal_size_max     0.4
_exptl_crystal_size_mid     0.3
_exptl_crystal_size_min     0.05
_exptl_crystal_density_diffrn     1.401
_exptl_crystal_density_method     'not measured'
_exptl_crystal_F_000     888
_exptl_absorpt_coefficient_mu     0.195
_exptl_absorpt_correction_type     multi-scan
_exptl_absorpt_process_details     '(SADABS; Sheldrick, 1998)'
_exptl_absorpt_correction_T_min     0.928
_exptl_absorpt_correction_T_max     0.985
_diffrn_radiation_type     MoK\a
_diffrn_radiation_wavelength     0.71073
_diffrn_measurement_device_type
                                 'Bruker SMART CCD area-detector diffractometer'
_diffrn_measurement_method     '\f and \w scans'
_diffrn_reflns_number     23191
_diffrn_reflns_av_R_equivalents     0.0626
_diffrn_reflns_theta_min     2.1
_diffrn_reflns_theta_max     29.25
_diffrn_reflns_theta_full     29.25
_diffrn_measured_fraction_theta_max     0.988
_diffrn_measured_fraction_theta_full     0.988
_diffrn_reflns_limit_h_min     -14
_diffrn_reflns_limit_h_max     15
_diffrn_reflns_limit_k_min     -11
_diffrn_reflns_limit_k_max     12
_diffrn_reflns_limit_l_min     -28
_diffrn_reflns_limit_l_max     28
_diffrn_standards_number     0
_reflns_number_total     5394
_reflns_number_gt     4510
_reflns_threshold_expression     I>2\s(I)
_refine_ls_structure_factor_coef     Fsqd
_refine_ls_matrix_type     full
_refine_ls_R_factor_gt     0.055
_refine_ls_wR_factor_ref     0.1349
_refine_ls_goodness_of_fit_ref     1.145
_refine_ls_restrained_S_all     1.145
_refine_ls_number_reflns     5394
_refine_ls_number_parameters     278
_refine_ls_number_restraints     0
_refine_ls_hydrogen_treatment     mixed
_refine_ls_weighting_scheme     calc
_refine_ls_weighting_details
         'calc w=1/[\s^2^(Fo^2^)+(0.0538P)^2^+0.6815P] where P=(Fo^2^+2Fc^2^)/3'
_refine_ls_shift/su_max     0.038
_refine_diff_density_max     0.323
_refine_diff_density_min     -0.253
_refine_ls_extinction_method     none
loop_
    _atom_type_symbol
    _atom_type_description
    _atom_type_scat_dispersion_real
    _atom_type_scat_dispersion_imag
    _atom_type_scat_source
    C C 0.0033 0.0016 'International Tables Vol C Tables 4.2.6.8 and 6.1.1.4'
    H H 0 0 'International Tables Vol C Tables 4.2.6.8 and 6.1.1.4'
    N N 0.0061 0.0033 'International Tables Vol C Tables 4.2.6.8 and 6.1.1.4'
    O O 0.0106 0.006 'International Tables Vol C Tables 4.2.6.8 and 6.1.1.4'
    S S 0.1246 0.1234 'International Tables Vol C Tables 4.2.6.8 and 6.1.1.4'
_computing_data_collection     'SMART (Bruker, 1998)'
_computing_cell_refinement     'SAINT (Bruker, 1998)'
_computing_data_reduction     'SAINT (Bruker, 1998)'
_computing_structure_solution     'SHELXTL (Sheldrick, 2008)'
_computing_structure_refinement     'SHELXTL (Sheldrick, 2008)'
_computing_molecular_graphics     'ORTEP-3 for Windows (Farrugia, 1997)'
_computing_publication_material     'WinGX (Farrugia, 1999)'
loop_
    _atom_site_type_symbol
    _atom_site_label
    _atom_site_fract_x
    _atom_site_fract_y
    _atom_site_fract_z
    _atom_site_U_iso_or_equiv
    _atom_site_adp_type
    _atom_site_calc_flag
    _atom_site_refinement_flags
    _atom_site_occupancy
    _atom_site_disorder_assembly
    _atom_site_disorder_group
    S S1 0.34470(5) 0.84201(5) 0.12120(2) 0.04173(13) Uani d . 1 . .
    O O1 0.34328(15) 0.11232(15) -0.03830(7) 0.0508(4) Uani d . 1 . .
    O O2 0.32309(14) 0.52289(16) -0.17071(6) 0.0469(3) Uani d . 1 . .
    O O3 0.08733(11) 0.71339(19) 0.00741(7) 0.0502(4) Uani d . 1 . .
    N N1 0.33713(13) 0.57943(16) 0.05837(7) 0.0322(3) Uani d . 1 . .
    N N2 0.34856(13) 0.34559(15) 0.00770(7) 0.0320(3) Uani d . 1 . .
    N N3 0.32991(14) 0.31591(16) -0.10452(7) 0.0349(3) Uani d . 1 . .
    N N4 0.33864(13) 0.80243(16) -0.00370(7) 0.0326(3) Uani d . 1 . .
    H H4B 0.341(2) 0.898(3) -0.0043(11) 0.049(6) Uiso d . 1 . .
    C C1 0.15207(19) 0.5279(2) 0.18010(10) 0.0459(4) Uani d . 1 . .
    H H1 0.1982 0.4632 0.1547 0.055 Uiso calc R 1 . .
    C C2 0.0325(2) 0.4896(3) 0.19479(10) 0.0509(5) Uani d . 1 . .
    H H2 -0.0011 0.4002 0.179 0.061 Uiso calc R 1 . .
    C C3 -0.0368(2) 0.5839(3) 0.23278(10) 0.0526(5) Uani d . 1 . .
    H H3 -0.1169 0.5582 0.2429 0.063 Uiso calc R 1 . .
    C C4 0.0136(2) 0.7165(3) 0.25561(11) 0.0592(6) Uani d . 1 . .
    H H4 -0.0328 0.7807 0.2811 0.071 Uiso calc R 1 . .
    C C5 0.1329(2) 0.7546(3) 0.24080(10) 0.0525(5) Uani d . 1 . .
    H H5 0.1659 0.8443 0.2566 0.063 Uiso calc R 1 . .
    C C6 0.20406(17) 0.6607(2) 0.20257(8) 0.0388(4) Uani d . 1 . .
    C C7 0.33376(18) 0.7042(2) 0.18617(9) 0.0432(4) Uani d . 1 . .
    H H7A 0.3782 0.6139 0.1739 0.052 Uiso calc R 1 . .
    H H7B 0.3733 0.7453 0.2245 0.052 Uiso calc R 1 . .
    C C8 0.33809(14) 0.72697(18) 0.05202(8) 0.0300(3) Uani d . 1 . .
    C C9 0.33441(13) 0.50102(17) 0.00128(8) 0.0288(3) Uani d . 1 . .
    C C10 0.37101(17) 0.2765(2) 0.07119(9) 0.0382(4) Uani d . 1 . .
    H H10A 0.2942 0.2532 0.0909 0.057 Uiso calc R 1 . .
    H H10B 0.4159 0.3458 0.0981 0.057 Uiso calc R 1 . .
    H H10C 0.4176 0.1854 0.066 0.057 Uiso calc R 1 . .
    C C11 0.34047(15) 0.25006(18) -0.04476(9) 0.0345(3) Uani d . 1 . .
    C C12 0.3234(2) 0.2154(2) -0.16086(10) 0.0483(5) Uani d . 1 . .
    H H12A 0.3785 0.1321 -0.1546 0.072 Uiso calc R 1 . .
    H H12B 0.3461 0.2704 -0.1988 0.072 Uiso calc R 1 . .
    H H12C 0.2414 0.178 -0.166 0.072 Uiso calc R 1 . .
    C C13 0.32425(15) 0.47335(19) -0.11530(8) 0.0331(3) Uani d . 1 . .
    C C14 0.31967(14) 0.56353(17) -0.05833(8) 0.0293(3) Uani d . 1 . .
    C C15 0.30427(14) 0.73269(17) -0.06556(8) 0.0287(3) Uani d . 1 . .
    H H15 0.3644 0.7662 -0.0973 0.034 Uiso calc R 1 . .
    C C16 0.17931(14) 0.78714(18) -0.08936(8) 0.0301(3) Uani d . 1 . .
    C C17 0.16945(17) 0.8519(2) -0.15010(9) 0.0378(4) Uani d . 1 . .
    H H17 0.2381 0.8546 -0.1762 0.045 Uiso calc R 1 . .
    C C18 0.0604(2) 0.9128(2) -0.17325(10) 0.0469(5) Uani d . 1 . .
    H H18 0.0559 0.9551 -0.2143 0.056 Uiso calc R 1 . .
    C C19 -0.0411(2) 0.9096(3) -0.13438(11) 0.0532(5) Uani d . 1 . .
    H H19 -0.1143 0.9515 -0.1491 0.064 Uiso calc R 1 . .
    C C20 -0.03502(18) 0.8450(3) -0.07381(10) 0.0493(5) Uani d . 1 . .
    H H20 -0.1041 0.8439 -0.048 0.059 Uiso calc R 1 . .
    C C21 0.07381(16) 0.7812(2) -0.05109(9) 0.0371(4) Uani d . 1 . .
    C C22 -0.0178(2) 0.7044(4) 0.04781(13) 0.0771(9) Uani d . 1 . .
    H H22A -0.0516 0.8035 0.0535 0.116 Uiso calc R 1 . .
    H H22B 0.0057 0.6636 0.089 0.116 Uiso calc R 1 . .
    H H22C -0.0781 0.64 0.028 0.116 Uiso calc R 1 . .
loop_
    _atom_site_aniso_label
    _atom_site_aniso_U_11
    _atom_site_aniso_U_22
    _atom_site_aniso_U_33
    _atom_site_aniso_U_12
    _atom_site_aniso_U_13
    _atom_site_aniso_U_23
    C1 0.0512(11) 0.0413(10) 0.0454(10) 0.0063(8) 0.0071(8) -0.0019(8)
    C2 0.0550(12) 0.0452(11) 0.0528(11) -0.0047(9) 0.0061(9) 0.0045(9)
    C3 0.0478(11) 0.0587(13) 0.0515(11) 0.0019(10) 0.0107(9) 0.0136(10)
    C4 0.0607(14) 0.0600(14) 0.0573(13) 0.0121(11) 0.0216(11) -0.0024(11)
    C5 0.0591(13) 0.0489(12) 0.0495(11) -0.0002(9) 0.0081(9) -0.0100(9)
    C6 0.0425(9) 0.0429(10) 0.0311(8) 0.0043(7) -0.0013(7) 0.0027(7)
    C7 0.0402(9) 0.0522(11) 0.0372(9) 0.0014(8) -0.0051(7) -0.0013(8)
    C8 0.0233(7) 0.0286(7) 0.0383(8) 0.0005(5) 0.0010(6) -0.0006(6)
    C9 0.0228(7) 0.0239(7) 0.0398(8) 0.0006(5) 0.0039(6) 0.0030(6)
    C10 0.0377(9) 0.0320(8) 0.0447(9) 0.0034(7) 0.0009(7) 0.0115(7)
    C11 0.0318(8) 0.0251(7) 0.0467(9) -0.0018(6) 0.0029(7) 0.0016(7)
    C12 0.0609(12) 0.0340(9) 0.0501(11) -0.0013(9) -0.0015(9) -0.0085(8)
    C13 0.0302(8) 0.0285(7) 0.0407(8) -0.0014(6) 0.0046(6) 0.0017(7)
    C14 0.0258(7) 0.0242(7) 0.0381(8) -0.0002(5) 0.0027(6) 0.0029(6)
    C15 0.0262(7) 0.0242(7) 0.0356(8) -0.0012(5) 0.0034(6) 0.0052(6)
    C16 0.0287(7) 0.0246(7) 0.0369(8) -0.0004(6) 0.0005(6) 0.0034(6)
    C17 0.0413(9) 0.0327(8) 0.0395(9) -0.0009(7) 0.0007(7) 0.0054(7)
    C18 0.0540(12) 0.0421(10) 0.0444(10) 0.0064(9) -0.0092(8) 0.0101(8)
    C19 0.0440(11) 0.0559(12) 0.0593(12) 0.0163(9) -0.0118(9) 0.0057(10)
    C20 0.0320(9) 0.0632(13) 0.0525(11) 0.0102(9) 0.0007(8) 0.0039(10)
    C21 0.0303(8) 0.0393(9) 0.0415(9) 0.0023(7) 0.0007(6) 0.0042(7)
    C22 0.0416(12) 0.127(3) 0.0628(15) 0.0041(14) 0.0173(10) 0.0345(16)
    N1 0.0338(7) 0.0268(6) 0.0361(7) 0.0024(5) 0.0011(5) 0.0018(5)
    N2 0.0324(7) 0.0240(6) 0.0396(7) 0.0015(5) 0.0024(5) 0.0056(5)
    N3 0.0379(7) 0.0257(7) 0.0411(7) -0.0017(5) 0.0034(6) -0.0025(6)
    N4 0.0340(7) 0.0220(6) 0.0418(8) -0.0020(5) -0.0016(6) 0.0017(6)
    O1 0.0688(10) 0.0210(6) 0.0624(9) -0.0018(6) -0.0002(7) 0.0037(6)
    O2 0.0654(9) 0.0384(7) 0.0371(6) -0.0033(6) 0.0075(6) 0.0023(6)
    O3 0.0279(6) 0.0759(10) 0.0468(7) 0.0022(6) 0.0057(5) 0.0226(7)
    S1 0.0468(3) 0.0340(2) 0.0444(2) -0.00253(18) 0.00230(19) -0.00687(18)
_geom_special_details
;
All e.s.d.'s (except the e.s.d. in the dihedral angle between two l.s.
planes) are estimated using the full covariance matrix. The cell e.s.d.'s
are taken into account individually in the estimation of e.s.d.'s in
distances, angles and torsion angles; correlations between e.s.d.'s in
cell parameters are only used when they are defined by crystal symmetry.
An approximate (isotropic) treatment of cell e.s.d.'s is used for
estimating e.s.d.'s involving l.s. planes.
;
loop_
    _geom_bond_atom_site_label_1
    _geom_bond_atom_site_label_2
    _geom_bond_site_symmetry_2
    _geom_bond_distance
    _geom_bond_publ_flag
    N4 H4B . 0.85(3) ?
    C1 C6 . 1.383(3) ?
    C1 C2 . 1.387(3) ?
    C1 H1 . 0.93 ?
    C2 C3 . 1.379(3) ?
    C2 H2 . 0.93 ?
    C3 C4 . 1.378(4) ?
    C3 H3 . 0.93 ?
    C4 C5 . 1.383(3) ?
    C4 H4 . 0.93 ?
    C5 C6 . 1.392(3) ?
    C5 H5 . 0.93 ?
    C6 C7 . 1.510(3) ?
    C7 S1 . 1.822(2) ?
    C7 H7A . 0.97 ?
    C7 H7B . 0.97 ?
    C8 N1 . 1.313(2) ?
    C8 N4 . 1.334(2) ?
    C8 S1 . 1.7596(17) ?
    C9 C14 . 1.362(2) ?
    C9 N1 . 1.372(2) ?
    C9 N2 . 1.3908(19) ?
    C10 N2 . 1.469(2) ?
    C10 H10A . 0.96 ?
    C10 H10B . 0.96 ?
    C10 H10C . 0.96 ?
    C11 O1 . 1.227(2) ?
    C11 N3 . 1.373(2) ?
    C11 N2 . 1.379(2) ?
    C12 N3 . 1.469(2) ?
    C12 H12A . 0.96 ?
    C12 H12B . 0.96 ?
    C12 H12C . 0.96 ?
    C13 O2 . 1.229(2) ?
    C13 N3 . 1.413(2) ?
    C13 C14 . 1.427(2) ?
    C14 C15 . 1.514(2) ?
    C15 N4 . 1.468(2) ?
    C15 C16 . 1.524(2) ?
    C15 H15 . 0.98 ?
    C16 C17 . 1.386(2) ?
    C16 C21 . 1.407(2) ?
    C17 C18 . 1.388(3) ?
    C17 H17 . 0.93 ?
    C18 C19 . 1.377(3) ?
    C18 H18 . 0.93 ?
    C19 C20 . 1.381(3) ?
    C19 H19 . 0.93 ?
    C20 C21 . 1.393(3) ?
    C20 H20 . 0.93 ?
    C21 O3 . 1.359(2) ?
    C22 O3 . 1.431(2) ?
    C22 H22A . 0.96 ?
    C22 H22B . 0.96 ?
    C22 H22C . 0.96 ?
loop_
    _geom_angle_atom_site_label_1
    _geom_angle_atom_site_label_2
    _geom_angle_atom_site_label_3
    _geom_angle_site_symmetry_1
    _geom_angle_site_symmetry_3
    _geom_angle
    _geom_angle_publ_flag
    C6 C1 C2 . . 121.20(19) ?
    C6 C1 H1 . . 119.4 ?
    C2 C1 H1 . . 119.4 ?
    C3 C2 C1 . . 120.1(2) ?
    C3 C2 H2 . . 120 ?
    C1 C2 H2 . . 120 ?
    C4 C3 C2 . . 119.4(2) ?
    C4 C3 H3 . . 120.3 ?
    C2 C3 H3 . . 120.3 ?
    C3 C4 C5 . . 120.4(2) ?
    C3 C4 H4 . . 119.8 ?
    C5 C4 H4 . . 119.8 ?
    C4 C5 C6 . . 120.9(2) ?
    C4 C5 H5 . . 119.5 ?
    C6 C5 H5 . . 119.5 ?
    C1 C6 C5 . . 117.99(19) ?
    C1 C6 C7 . . 121.56(17) ?
    C5 C6 C7 . . 120.45(18) ?
    C6 C7 S1 . . 113.99(13) ?
    C6 C7 H7A . . 108.8 ?
    S1 C7 H7A . . 108.8 ?
    C6 C7 H7B . . 108.8 ?
    S1 C7 H7B . . 108.8 ?
    H7A C7 H7B . . 107.6 ?
    N1 C8 N4 . . 125.81(15) ?
    N1 C8 S1 . . 119.63(13) ?
    N4 C8 S1 . . 114.52(12) ?
    C14 C9 N1 . . 125.32(14) ?
    C14 C9 N2 . . 120.04(15) ?
    N1 C9 N2 . . 114.64(14) ?
    N2 C10 H10A . . 109.5 ?
    N2 C10 H10B . . 109.5 ?
    H10A C10 H10B . . 109.5 ?
    N2 C10 H10C . . 109.5 ?
    H10A C10 H10C . . 109.5 ?
    H10B C10 H10C . . 109.5 ?
    O1 C11 N3 . . 121.48(17) ?
    O1 C11 N2 . . 121.47(17) ?
    N3 C11 N2 . . 117.05(14) ?
    N3 C12 H12A . . 109.5 ?
    N3 C12 H12B . . 109.5 ?
    H12A C12 H12B . . 109.5 ?
    N3 C12 H12C . . 109.5 ?
    H12A C12 H12C . . 109.5 ?
    H12B C12 H12C . . 109.5 ?
    O2 C13 N3 . . 119.99(16) ?
    O2 C13 C14 . . 124.99(16) ?
    N3 C13 C14 . . 115.02(14) ?
    C9 C14 C13 . . 121.24(14) ?
    C9 C14 C15 . . 120.24(14) ?
    C13 C14 C15 . . 118.45(14) ?
    N4 C15 C14 . . 107.61(13) ?
    N4 C15 C16 . . 111.66(13) ?
    C14 C15 C16 . . 116.28(13) ?
    N4 C15 H15 . . 106.9 ?
    C14 C15 H15 . . 106.9 ?
    C16 C15 H15 . . 106.9 ?
    C17 C16 C21 . . 118.14(15) ?
    C17 C16 C15 . . 119.01(14) ?
    C21 C16 C15 . . 122.79(14) ?
    C16 C17 C18 . . 122.16(17) ?
    C16 C17 H17 . . 118.9 ?
    C18 C17 H17 . . 118.9 ?
    C19 C18 C17 . . 118.85(18) ?
    C19 C18 H18 . . 120.6 ?
    C17 C18 H18 . . 120.6 ?
    C18 C19 C20 . . 120.64(18) ?
    C18 C19 H19 . . 119.7 ?
    C20 C19 H19 . . 119.7 ?
    C19 C20 C21 . . 120.48(19) ?
    C19 C20 H20 . . 119.8 ?
    C21 C20 H20 . . 119.8 ?
    O3 C21 C20 . . 124.34(17) ?
    O3 C21 C16 . . 115.97(15) ?
    C20 C21 C16 . . 119.68(17) ?
    O3 C22 H22A . . 109.5 ?
    O3 C22 H22B . . 109.5 ?
    H22A C22 H22B . . 109.5 ?
    O3 C22 H22C . . 109.5 ?
    H22A C22 H22C . . 109.5 ?
    H22B C22 H22C . . 109.5 ?
    C8 N1 C9 . . 114.65(14) ?
    C11 N2 C9 . . 121.68(14) ?
    C11 N2 C10 . . 117.34(14) ?
    C9 N2 C10 . . 120.98(14) ?
    C11 N3 C13 . . 124.39(14) ?
    C11 N3 C12 . . 117.56(15) ?
    C13 N3 C12 . . 118.05(15) ?
    C8 N4 C15 . . 122.81(14) ?
    C8 N4 H4B . . 120.9(16) ?
    C15 N4 H4B . . 114.5(16) ?
    C21 O3 C22 . . 117.82(16) ?
    C8 S1 C7 . . 102.25(9) ?
loop_
    _geom_torsion_atom_site_label_1
    _geom_torsion_atom_site_label_2
    _geom_torsion_atom_site_label_3
    _geom_torsion_atom_site_label_4
    _geom_torsion_site_symmetry_1
    _geom_torsion_site_symmetry_2
    _geom_torsion_site_symmetry_3
    _geom_torsion_site_symmetry_4
    _geom_torsion
    _geom_torsion_publ_flag
    C6 C1 C2 C3 . . . . -0.4(3) ?
    C1 C2 C3 C4 . . . . 0.3(3) ?
    C2 C3 C4 C5 . . . . -0.2(4) ?
    C3 C4 C5 C6 . . . . 0.2(4) ?
    C2 C1 C6 C5 . . . . 0.4(3) ?
    C2 C1 C6 C7 . . . . -179.27(18) ?
    C4 C5 C6 C1 . . . . -0.2(3) ?
    C4 C5 C6 C7 . . . . 179.4(2) ?
    C1 C6 C7 S1 . . . . 100.2(2) ?
    C5 C6 C7 S1 . . . . -79.5(2) ?
    N1 C9 C14 C13 . . . . 176.78(15) ?
    N2 C9 C14 C13 . . . . -3.1(2) ?
    N1 C9 C14 C15 . . . . -0.1(2) ?
    N2 C9 C14 C15 . . . . -179.98(13) ?
    O2 C13 C14 C9 . . . . -172.94(17) ?
    N3 C13 C14 C9 . . . . 7.4(2) ?
    O2 C13 C14 C15 . . . . 4.0(2) ?
    N3 C13 C14 C15 . . . . -175.67(14) ?
    C9 C14 C15 N4 . . . . 13.62(19) ?
    C13 C14 C15 N4 . . . . -163.38(13) ?
    C9 C14 C15 C16 . . . . -112.44(17) ?
    C13 C14 C15 C16 . . . . 70.56(19) ?
    N4 C15 C16 C17 . . . . 124.18(16) ?
    C14 C15 C16 C17 . . . . -111.82(17) ?
    N4 C15 C16 C21 . . . . -52.7(2) ?
    C14 C15 C16 C21 . . . . 71.3(2) ?
    C21 C16 C17 C18 . . . . 1.3(3) ?
    C15 C16 C17 C18 . . . . -175.73(17) ?
    C16 C17 C18 C19 . . . . 0.4(3) ?
    C17 C18 C19 C20 . . . . -1.0(3) ?
    C18 C19 C20 C21 . . . . -0.3(4) ?
    C19 C20 C21 O3 . . . . -179.0(2) ?
    C19 C20 C21 C16 . . . . 2.1(3) ?
    C17 C16 C21 O3 . . . . 178.46(16) ?
    C15 C16 C21 O3 . . . . -4.6(3) ?
    C17 C16 C21 C20 . . . . -2.5(3) ?
    C15 C16 C21 C20 . . . . 174.39(17) ?
    N4 C8 N1 C9 . . . . -1.1(2) ?
    S1 C8 N1 C9 . . . . -178.71(11) ?
    C14 C9 N1 C8 . . . . -7.4(2) ?
    N2 C9 N1 C8 . . . . 172.47(14) ?
    O1 C11 N2 C9 . . . . -174.13(16) ?
    N3 C11 N2 C9 . . . . 6.3(2) ?
    O1 C11 N2 C10 . . . . 5.0(2) ?
    N3 C11 N2 C10 . . . . -174.62(14) ?
    C14 C9 N2 C11 . . . . -4.1(2) ?
    N1 C9 N2 C11 . . . . 175.99(14) ?
    C14 C9 N2 C10 . . . . 176.78(15) ?
    N1 C9 N2 C10 . . . . -3.1(2) ?
    O1 C11 N3 C13 . . . . 178.99(17) ?
    N2 C11 N3 C13 . . . . -1.4(2) ?
    O1 C11 N3 C12 . . . . -0.7(3) ?
    N2 C11 N3 C12 . . . . 178.94(16) ?
    O2 C13 N3 C11 . . . . 175.12(16) ?
    C14 C13 N3 C11 . . . . -5.2(2) ?
    O2 C13 N3 C12 . . . . -5.2(2) ?
    C14 C13 N3 C12 . . . . 174.47(15) ?
    N1 C8 N4 C15 . . . . 17.5(2) ?
    S1 C8 N4 C15 . . . . -164.81(11) ?
    C14 C15 N4 C8 . . . . -21.9(2) ?
    C16 C15 N4 C8 . . . . 106.81(17) ?
    C20 C21 O3 C22 . . . . 1.3(3) ?
    C16 C21 O3 C22 . . . . -179.8(2) ?
    N1 C8 S1 C7 . . . . -5.17(15) ?
    N4 C8 S1 C7 . . . . 176.99(12) ?
    C6 C7 S1 C8 . . . . -84.81(15) ?
loop_
    _geom_hbond_atom_site_label_D
    _geom_hbond_atom_site_label_H
    _geom_hbond_atom_site_label_A
    _geom_hbond_site_symmetry_A
    _geom_hbond_distance_DH
    _geom_hbond_distance_HA
    _geom_hbond_distance_DA
    _geom_hbond_angle_DHA
    _geom_hbond_publ_flag
    N4 H4B O1 1_565 0.85(3) 2.02(3) 2.836(2) 161(2) yes
