# Supplementary material for: 7-(Benzyl­sulfan­yl)-5-(2-methoxy­phen­yl)-1,3-dimethyl-5,6-dihydro­pyrimido[4,5-d]pyrimidine-2,4(1H,3H)-dione
Source: Acta Crystallogr Sect E Struct Rep Online. 2008 Aug 6;64(Pt 9):o1666. doi: 10.1107/S160053680802401X (PMC2960738; doi:10.1107/S160053680802401X)
Supplement: Supplementary file 2 [file e-64-o1666-Isup2.hkl]

#
# h,k,l, Fc-squared, Fo-squared, sigma(Fo-squared) and status flag
#
data_I
_shelx_title ' W4'
_shelx_refln_list_code          4
_shelx_F_calc_maximum      113.99
_exptl_crystal_F_000       760.00
_reflns_d_resolution_high  0.7273
 
loop_
 _symmetry_equiv_pos_as_xyz
 'x, y, z'
 '-x+1/2, y+1/2, -z+1/2'
 '-x, -y, -z'
 'x-1/2, -y-1/2, z-1/2'
 
_cell_length_a    10.9216
_cell_length_b     8.8528
_cell_length_c    20.7263
_cell_angle_alpha  90.000
_cell_angle_beta   90.638
_cell_angle_gamma  90.000
 
_shelx_F_squared_multiplier     1.000
 
loop_
 _refln_index_h
 _refln_index_k
 _refln_index_l
 _refln_F_squared_calc
 _refln_F_squared_meas
 _refln_F_squared_sigma
 _refln_observed_status
   2   0   0     5915.46     6631.35    109.31 o
   8   0   0     2710.68     2836.59    116.45 o
  10   0   0     1565.40     1578.60     22.89 o
  12   0   0     1057.53     1012.24     17.63 o
  14   0   0       75.55       57.90      9.60 o
   1   1   0      671.61      704.89     18.18 o
   2   1   0     3807.47     4101.60     36.49 o
   3   1   0     4186.95     4521.53     66.17 o
   4   1   0        5.35        3.82      4.16 o
   5   1   0      507.74      524.40      4.24 o
   6   1   0      254.16      244.70      9.46 o
   7   1   0       98.14       96.60      7.18 o
   8   1   0      899.32      893.97     11.06 o
   9   1   0      545.48      569.91      9.92 o
  10   1   0       88.54       86.12      4.12 o
  11   1   0      176.89      163.68      3.46 o
  12   1   0        0.42        5.34      3.51 o
  13   1   0       10.88       18.80      3.79 o
  14   1   0        7.41        6.61      4.54 o
   1   2   0      345.92      291.35      9.83 o
   2   2   0      370.63      353.14     62.85 o
   3   2   0      341.34      329.16     11.82 o
   4   2   0     2238.53     2339.19    269.72 o
   5   2   0      771.43      766.16      8.47 o
   6   2   0      346.90      355.12      5.83 o
   7   2   0       46.85       34.27      3.03 o
   8   2   0       15.54       14.58      3.47 o
   9   2   0      179.19      184.01      3.31 o
  10   2   0        0.09        2.94      3.97 o
  11   2   0      255.94      240.01     31.43 o
  12   2   0       81.70       94.24      4.13 o
  13   2   0        0.02       -0.50      6.47 o
  14   2   0       51.63       42.92      2.33 o
   1   3   0      128.07      126.60      4.41 o
   2   3   0     3005.53     3060.93     68.23 o
   3   3   0     1720.68     1722.92     76.48 o
   4   3   0      201.23      239.53      7.51 o
   5   3   0      303.65      317.50      5.99 o
   6   3   0       18.27       20.73      3.14 o
   7   3   0       95.50       95.43      3.88 o
   8   3   0       30.01       34.27      4.61 o
   9   3   0       12.50       15.68      3.61 o
  10   3   0        0.71        2.18      2.79 o
  11   3   0       95.63       95.54      6.50 o
  12   3   0       18.26       25.92      4.53 o
  13   3   0       55.68       61.46      8.08 o
  14   3   0        2.56        3.76      2.87 o
   0   4   0     2337.48     2411.94     43.24 o
   1   4   0     4340.34     4577.93     92.07 o
   2   4   0      185.44      200.99      4.82 o
   3   4   0        0.28        4.29      2.99 o
   4   4   0      124.65      164.62      5.15 o
   5   4   0     5130.11     5476.33    171.59 o
   6   4   0      111.19      119.56      3.47 o
   7   4   0      524.25      545.84     14.37 o
   8   4   0       57.30       66.91      6.39 o
   9   4   0      178.55      186.52      7.71 o
  10   4   0      121.79      121.56      6.02 o
  11   4   0      326.47      315.35      7.70 o
  12   4   0       65.46       65.31      5.29 o
  13   4   0       31.05       31.86      6.38 o
  14   4   0        6.96        5.61      3.60 o
   1   5   0       40.06       39.16      2.99 o
   2   5   0       86.04       60.84      3.41 o
   3   5   0     1913.71     1983.26     52.09 o
   4   5   0      554.34      646.59     14.08 o
   5   5   0       85.85      106.31      5.30 o
   6   5   0      378.85      352.37     13.69 o
   7   5   0        8.01       11.97      5.11 o
   8   5   0       54.25       53.07      6.43 o
   9   5   0      105.37      109.67      3.77 o
  10   5   0       12.88       20.47      2.52 o
  11   5   0       41.63       41.92      4.77 o
  12   5   0       69.55       73.59      3.88 o
  13   5   0        4.25        7.94      2.99 o
   0   6   0      217.65      218.66      5.44 o
   1   6   0      120.53       99.94      4.09 o
   2   6   0      421.11      446.43     13.88 o
   3   6   0       43.70       43.30      4.57 o
   4   6   0       82.85       88.27      2.80 o
   5   6   0       93.47       80.38      2.55 o
   6   6   0      490.62      480.64     12.24 o
   7   6   0       27.30       28.86      2.24 o
   8   6   0        0.18        6.13      3.07 o
   9   6   0       11.31       12.85      2.81 o
  10   6   0       53.57       59.90      5.46 o
  11   6   0       13.49       15.03      2.57 o
  12   6   0       44.56       47.98      2.73 o
  13   6   0        8.20        8.71      3.24 o
   1   7   0      151.18      137.81      3.30 o
   2   7   0      309.85      293.16      6.87 o
   3   7   0      545.34      512.27     18.95 o
   4   7   0        2.63        3.49      3.16 o
   5   7   0       14.25       15.46      4.06 o
   6   7   0      108.89      109.77      2.52 o
   7   7   0        0.13        2.96      3.87 o
   8   7   0      108.33      114.46      5.92 o
   9   7   0       66.58       85.99      5.81 o
  10   7   0        2.96       11.89      4.61 o
  11   7   0        0.11        8.55      3.47 o
  12   7   0       25.09       28.55      4.78 o
   0   8   0       17.20       28.84      3.97 o
   1   8   0      610.31      541.02     14.63 o
   2   8   0        1.39        6.25      4.76 o
   3   8   0        0.24        2.72      3.29 o
   4   8   0       22.83       23.43      2.90 o
   5   8   0      743.44      696.18     23.67 o
   6   8   0        4.25        9.62      3.30 o
   7   8   0      221.28      200.98      4.17 o
   8   8   0       22.17       25.15      3.28 o
   9   8   0       24.30       18.73      3.33 o
  10   8   0        6.39        8.86      3.32 o
  11   8   0      110.63      111.32      3.72 o
   1   9   0       13.50       14.45      3.04 o
   2   9   0       85.60       77.28      5.94 o
   3   9   0      214.98      214.07     26.69 o
   4   9   0       76.89       64.20      2.93 o
   5   9   0        0.12        8.99      3.02 o
   6   9   0       29.10       29.28      2.55 o
   7   9   0        0.02        4.00      2.34 o
   8   9   0      108.22       92.99      5.63 o
   9   9   0       14.06       16.85      4.67 o
  10   9   0        0.78        1.64     14.12 o
   0  10   0        3.56        2.88      4.93 o
   1  10   0       89.43       83.97      4.17 o
   2  10   0       67.29       68.35      3.76 o
   3  10   0        0.31        4.28      2.63 o
   4  10   0       28.90       26.87      2.82 o
   5  10   0       80.84       74.31      2.95 o
   6  10   0       17.20       21.30      2.81 o
   7  10   0       22.05       23.92      2.44 o
   8  10   0        8.24        7.53      2.90 o
   1  11   0        6.78        1.40      4.96 o
   2  11   0       96.93      102.20      7.67 o
   3  11   0       11.56       19.33      3.08 o
   4  11   0       40.26       54.02      3.44 o
   5  11   0        0.73        0.95      2.98 o
   6  11   0        0.53        3.82      2.69 o
   0  12   0       68.27       83.30      7.34 o
   1  12   0        0.29        9.77      4.08 o
   2  12   0        0.44        9.69      3.86 o
 -13   0   1      416.57      382.98     13.42 o
 -11   0   1        7.87       11.32      3.64 o
  -9   0   1     5852.67     6023.94    160.55 o
  -7   0   1     7863.28     7916.90    265.41 o
  -5   0   1     5922.65     6586.69    193.55 o
  -1   0   1     1222.32     1324.58     16.30 o
   1   0   1     1562.91     1636.28     44.67 o
   5   0   1     1876.42     2159.69     50.95 o
   7   0   1     3833.47     4022.47     69.75 o
   9   0   1      341.17      389.38     17.44 o
  11   0   1       36.63       26.00      2.82 o
  13   0   1       48.59       37.32      3.72 o
 -14   1   1        5.62       -0.95      3.33 o
 -13   1   1      193.43      187.00      7.02 o
 -12   1   1       73.53       72.24      4.95 o
 -11   1   1      112.25      127.20      3.64 o
 -10   1   1       63.76       64.22      6.27 o
  -9   1   1     3835.17     3614.48    108.70 o
  -8   1   1        0.28       -2.46      3.96 o
  -7   1   1      369.59      348.09      3.98 o
  -6   1   1     1272.99     1421.76     14.56 o
  -5   1   1      151.17      190.97      3.62 o
  -4   1   1     3955.75     4210.40     31.34 o
  -3   1   1     5937.28     5927.95     47.21 o
  -2   1   1      356.26      422.12      7.10 o
  -1   1   1     7668.40     8159.85    124.78 o
   0   1   1     2913.35     2636.34     16.46 o
   1   1   1     1215.85     1217.25     45.75 o
   3   1   1     5263.70     5463.74     99.68 o
   4   1   1     1434.52     1452.43     10.13 o
   5   1   1      754.50      780.92      8.46 o
   6   1   1      258.82      285.04     13.43 o
   7   1   1       36.19       24.73      4.60 o
   8   1   1      383.33      375.72     10.56 o
   9   1   1       68.62       70.04      5.26 o
  10   1   1      342.66      340.57      9.07 o
  11   1   1      400.46      381.05      6.88 o
  12   1   1       88.55       68.62      6.50 o
  13   1   1        6.28       15.13      4.79 o
  14   1   1       34.00       35.61      5.04 o
 -14   2   1       53.92       46.53      2.66 o
 -13   2   1       10.52       14.53      5.32 o
 -12   2   1       18.36       29.13      5.06 o
 -11   2   1      222.73      206.49      6.31 o
 -10   2   1       33.04       34.53      4.80 o
  -9   2   1       70.19       76.14      2.97 o
  -8   2   1      532.29      517.97      5.31 o
  -7   2   1      819.73      805.09      5.66 o
  -6   2   1       99.15      129.33      3.13 o
  -5   2   1      516.37      580.56      4.24 o
  -4   2   1      249.85      214.60     12.30 o
  -3   2   1     3245.50     2904.31    335.73 o
  -2   2   1      178.04      233.79      5.55 o
  -1   2   1      836.40      849.30     23.29 o
   0   2   1     4988.88     4498.16     15.17 o
   1   2   1      679.92      668.95     19.83 o
   2   2   1     2698.90     2509.39     77.89 o
   3   2   1     1102.01     1027.98     22.61 o
   4   2   1     1341.50     1506.92     32.84 o
   5   2   1       77.99       72.25      2.98 o
   6   2   1      199.54      173.70      5.54 o
   7   2   1      804.46      870.38     99.26 o
   8   2   1        6.43        5.82      2.66 o
   9   2   1        0.95        3.01      2.83 o
  10   2   1       69.71       80.20      2.91 o
  11   2   1      296.65      282.83      9.04 o
  12   2   1       97.71      104.75      2.53 o
  13   2   1        0.79        3.45      4.05 o
  14   2   1        1.21        3.78      2.35 o
 -14   3   1       45.97       43.50      3.85 o
 -13   3   1        2.03       12.93      6.85 o
 -12   3   1      154.09      138.13      5.53 o
 -11   3   1       43.77       43.72      6.04 o
 -10   3   1      164.22      153.10      3.58 o
  -9   3   1      306.96      298.13      5.57 o
  -8   3   1      139.21      152.95      5.53 o
  -7   3   1       33.88       32.05      2.92 o
  -6   3   1     1858.73     1957.08     45.81 o
  -5   3   1      563.30      586.97     12.48 o
  -4   3   1       58.70       54.40      3.45 o
  -3   3   1       41.15       47.24      4.18 o
  -2   3   1      567.88      568.86     97.49 o
  -1   3   1      393.49      348.98      6.66 o
   0   3   1     5956.04     5746.03     55.80 o
   1   3   1     1419.80     1362.78     37.07 o
   2   3   1     1218.32     1232.88     36.65 o
   3   3   1     1860.75     1907.27     64.57 o
   4   3   1     1055.59     1068.69     33.96 o
   5   3   1       44.17       45.95      4.54 o
   6   3   1     1122.04     1156.93     24.00 o
   7   3   1        1.96        4.33      2.98 o
   8   3   1      391.32      384.71     11.16 o
   9   3   1        4.15       -0.36      3.32 o
  10   3   1      362.18      382.89      9.81 o
  11   3   1       40.44       44.24      4.44 o
  12   3   1       22.45       28.87      7.02 o
  13   3   1        0.44        8.16      3.04 o
  14   3   1       17.08       20.82      4.46 o
 -14   4   1       50.84       48.55      3.38 o
 -13   4   1       25.99       38.95      5.03 o
 -12   4   1       93.37      110.67      5.89 o
 -11   4   1        1.74       15.04      6.10 o
 -10   4   1      295.59      305.04      7.63 o
  -9   4   1      267.09      273.83     10.55 o
  -8   4   1      493.54      501.38     14.20 o
  -7   4   1       59.07       64.44      2.90 o
  -6   4   1      402.96      399.49     14.98 o
  -5   4   1      121.17      142.23      3.47 o
  -4   4   1     1590.68     1711.50     43.92 o
  -3   4   1      684.59      754.59     21.02 o
  -2   4   1     5204.37     5781.58    151.51 o
  -1   4   1      276.27      285.26      5.11 o
   0   4   1       19.01       16.32      3.00 o
   1   4   1      349.34      366.27      6.89 o
   2   4   1     2092.35     2089.84     43.75 o
   3   4   1      117.56      127.03      3.25 o
   4   4   1       87.44      111.75      4.58 o
   5   4   1     1198.01     1211.45     23.41 o
   6   4   1       86.39       97.16      2.96 o
   7   4   1      243.45      230.68      8.49 o
   8   4   1      132.04      156.43      3.16 o
   9   4   1       52.85       52.78      4.50 o
  10   4   1       40.95       38.34      2.63 o
  11   4   1       19.65       32.20      8.36 o
  12   4   1        9.22       15.57      7.56 o
  13   4   1       71.79       72.66      4.48 o
  14   4   1        6.66        5.40      2.83 o
 -13   5   1        0.31        8.59      3.06 o
 -12   5   1       12.07       14.83      3.65 o
 -11   5   1       13.28        5.06      2.76 o
 -10   5   1        0.09       -1.96      2.91 o
  -9   5   1       10.31       13.23      3.84 o
  -8   5   1      133.76      131.51      2.78 o
  -7   5   1      161.78      159.09      3.58 o
  -6   5   1      393.98      416.92     14.85 o
  -5   5   1        9.33        4.57      4.11 o
  -4   5   1      198.34      206.90      5.14 o
  -3   5   1     1056.49     1063.77     31.39 o
  -2   5   1      712.19      726.28     24.82 o
  -1   5   1       53.14       30.24      3.33 o
   0   5   1     1461.63     1486.93     25.92 o
   1   5   1     1440.72     1636.54     45.46 o
   2   5   1      544.94      626.25     11.91 o
   3   5   1      344.68      298.99      3.72 o
   4   5   1        0.70        7.84      2.97 o
   5   5   1       84.77       72.36      3.22 o
   6   5   1       13.53       10.30      4.07 o
   7   5   1      701.14      681.97     25.52 o
   8   5   1      131.12      140.06      3.11 o
   9   5   1      262.74      247.54      8.10 o
  10   5   1        0.54        1.70      5.66 o
  11   5   1        5.22       12.02      3.84 o
  12   5   1        5.17       16.60      2.81 o
  13   5   1       15.33       16.09      2.96 o
 -12   6   1      109.24      108.09      3.76 o
 -11   6   1        0.00        5.03      3.04 o
 -10   6   1       66.39       64.40      2.48 o
  -9   6   1       96.54       88.49      3.62 o
  -8   6   1       28.16       31.75      4.99 o
  -7   6   1        8.91       10.94      2.40 o
  -6   6   1      646.53      657.04     16.20 o
  -5   6   1      124.69      134.57      4.22 o
  -4   6   1      160.51      145.38      3.75 o
  -3   6   1      136.04      123.79      3.27 o
  -2   6   1        2.66       -0.86      3.66 o
  -1   6   1       15.58       12.51      3.05 o
   0   6   1      130.06      143.10      3.24 o
   1   6   1      273.24      318.46      8.37 o
   2   6   1        1.32        3.49      3.73 o
   3   6   1        2.67        6.52      2.87 o
   4   6   1        2.92        5.79      2.57 o
   5   6   1        2.63        2.79      2.61 o
   6   6   1       22.60       24.08      2.95 o
   7   6   1      177.56      183.25      4.42 o
   8   6   1        3.31        2.80      2.35 o
   9   6   1       29.29       30.62      4.15 o
  10   6   1        0.28        1.69      4.08 o
  11   6   1        2.30        4.95      3.47 o
  12   6   1       23.03       38.73     10.95 o
  13   6   1       10.51        0.98      6.56 o
 -12   7   1        4.27       13.01      2.93 o
 -11   7   1       23.75       26.91      5.76 o
 -10   7   1        1.89        1.96      2.79 o
  -9   7   1       19.91       22.98      3.00 o
  -8   7   1      150.62      157.19      5.88 o
  -7   7   1       76.45       94.33      3.74 o
  -6   7   1      107.74       99.29      2.42 o
  -5   7   1      240.10      235.54      3.65 o
  -4   7   1      136.27      146.41      5.32 o
  -3   7   1        4.83       13.93      3.10 o
  -2   7   1      906.61      826.55     26.77 o
  -1   7   1      284.07      272.40      6.13 o
   0   7   1      158.09      140.71      2.88 o
   1   7   1       73.80       76.01      3.15 o
   2   7   1      376.05      382.19      7.91 o
   3   7   1       63.12       51.19      2.96 o
   4   7   1      674.16      614.26     12.19 o
   5   7   1      243.53      237.27      6.77 o
   6   7   1       24.54       27.95      2.71 o
   7   7   1       25.26       26.10      3.85 o
   8   7   1      324.15      316.55     11.13 o
   9   7   1       69.39       72.01      3.09 o
  10   7   1        0.02        8.40      2.82 o
  11   7   1       26.27       26.16      2.44 o
  12   7   1        3.69        7.20      5.81 o
 -11   8   1        6.10        3.98      3.88 o
 -10   8   1      296.38      269.94     10.38 o
  -9   8   1        2.26       -2.51      2.79 o
  -8   8   1      236.79      232.00      7.95 o
  -7   8   1        0.03       -0.79      2.53 o
  -6   8   1       51.86       55.50      2.61 o
  -5   8   1       19.28       24.95      2.90 o
  -4   8   1      589.94      527.75     24.64 o
  -3   8   1       72.99       83.26      4.30 o
  -2   8   1     1631.90     1525.57     48.00 o
  -1   8   1       14.58       26.43      4.13 o
   0   8   1      213.60      223.04      4.76 o
   1   8   1        8.51        4.49      3.03 o
   2   8   1      442.36      384.82      9.55 o
   3   8   1        6.70       14.58      3.29 o
   4   8   1      487.12      454.13     18.80 o
   5   8   1        9.70        7.39      2.59 o
   6   8   1        4.82        6.85      3.28 o
   7   8   1        0.28        2.52      2.52 o
   8   8   1      308.61      298.76      7.60 o
   9   8   1        5.62       10.86      2.40 o
  10   8   1        7.51       13.68      2.78 o
  11   8   1        0.12        5.66      2.29 o
 -10   9   1        1.56        2.55      4.84 o
  -9   9   1        0.01       -0.96      3.57 o
  -8   9   1        0.57       -0.07      2.34 o
  -7   9   1        3.01        8.98      2.53 o
  -6   9   1       66.06       69.80      3.23 o
  -5   9   1       30.41       24.83      3.07 o
  -4   9   1      130.29      133.72      5.53 o
  -3   9   1        8.54       10.01      2.78 o
  -2   9   1      170.92      155.44      6.90 o
  -1   9   1       73.84       58.38      3.55 o
   0   9   1       10.26       14.59      3.60 o
   1   9   1       14.42        8.43      2.99 o
   2   9   1      225.08      225.18      4.93 o
   3   9   1      103.34      100.07      3.68 o
   4   9   1      299.85      270.95      3.57 o
   5   9   1       22.33       21.65      3.08 o
   6   9   1       10.40       10.00      2.77 o
   7   9   1       29.61       27.32      2.54 o
   8   9   1      106.41      100.10      3.03 o
   9   9   1        2.84        4.90      3.13 o
  10   9   1       22.89       35.21      4.93 o
  -8  10   1       45.56       44.55      4.08 o
  -7  10   1        6.64        3.47      2.94 o
  -6  10   1       29.86       39.91      7.61 o
  -5  10   1       22.02       22.37      3.41 o
  -4  10   1      119.49      115.71      4.21 o
  -3  10   1       12.98       18.37      2.89 o
  -2  10   1       76.89       82.29      7.73 o
  -1  10   1       14.51       14.62      3.29 o
   0  10   1       12.27       15.44      3.85 o
   1  10   1      133.28      135.26      4.94 o
   2  10   1      104.87      102.86      3.90 o
   3  10   1        0.05        2.02      2.88 o
   4  10   1       19.43       22.39      2.96 o
   5  10   1       33.87       31.88      2.94 o
   6  10   1        2.02        4.28      3.10 o
   7  10   1        0.68        8.30      2.87 o
   8  10   1        6.80       15.11      2.92 o
  -6  11   1        0.35        9.73      3.57 o
  -5  11   1       36.60       45.66      4.46 o
  -4  11   1        3.62        2.61      2.97 o
  -3  11   1       15.65       27.67      3.14 o
  -2  11   1        0.02       -0.59      3.31 o
  -1  11   1       51.37       52.84      4.59 o
   0  11   1        0.11        5.63      4.95 o
   1  11   1       16.86       17.76      4.63 o
   2  11   1        0.14        0.80      8.31 o
   3  11   1        0.04       -0.99      3.37 o
   4  11   1        0.63        4.39      3.03 o
   5  11   1        5.57       14.41      3.18 o
   6  11   1       16.62       14.40      2.55 o
  -2  12   1       31.25       35.43      7.00 o
  -1  12   1        3.11        5.02      4.42 o
   0  12   1       15.68       28.06      5.20 o
   1  12   1       93.41      106.64      5.68 o
   2  12   1        0.03        3.26      5.17 o
 -14   0   2       72.11       66.88      3.44 o
 -12   0   2     1544.35     1448.95     17.30 o
 -10   0   2       36.62       34.20      4.48 o
  -8   0   2      605.45      618.46      8.01 o
  -6   0   2     4802.22     5361.19     95.77 o
  -4   0   2    10872.85    11595.60     29.24 o
  -2   0   2     3457.39     3469.68     62.24 o
   2   0   2     2429.48     2498.79     84.47 o
   4   0   2     3403.86     3846.28     22.06 o
   6   0   2       33.59       25.78      5.52 o
   8   0   2       57.85       65.20      3.88 o
  10   0   2      196.70      193.80      3.38 o
  12   0   2       52.67       45.63      5.97 o
  14   0   2       54.29       51.29     10.94 o
 -14   1   2        0.51       -1.19      6.78 o
 -13   1   2       14.69       11.35      4.92 o
 -12   1   2      476.72      465.13      7.98 o
 -11   1   2        0.02        2.03      3.18 o
 -10   1   2       32.81       54.06     11.92 o
  -9   1   2       78.69       87.36      5.04 o
  -8   1   2      360.91      318.36      4.25 o
  -7   1   2      776.72      830.54     15.97 o
  -6   1   2     5011.07     5076.40     21.06 o
  -5   1   2      216.38      282.12      4.10 o
  -4   1   2     5200.94     5332.79     42.28 o
  -3   1   2      385.70      449.73      4.88 o
  -2   1   2     4280.81     4581.46     43.53 o
  -1   1   2     3229.53     3251.37     19.23 o
   0   1   2     2332.30     2033.36     13.57 o
   1   1   2     1035.98      953.51     27.89 o
   2   1   2     1772.73     1715.56     59.23 o
   3   1   2       42.62       53.03      4.49 o
   4   1   2       48.48       40.05      7.29 o
   5   1   2     1059.05     1160.86     17.93 o
   6   1   2      736.52      647.74     15.29 o
   7   1   2       64.12       55.08      3.03 o
   8   1   2       34.87       31.60      2.51 o
   9   1   2       83.98       82.99      3.53 o
  10   1   2      566.00      504.28      8.92 o
  11   1   2        1.08        7.36      5.34 o
  12   1   2       80.39       73.16      2.37 o
  13   1   2       34.13       34.05      2.40 o
  14   1   2       34.94       35.94     10.03 o
 -14   2   2        4.61       15.14      3.60 o
 -13   2   2        4.97        5.90      2.57 o
 -12   2   2        8.08       14.57      2.31 o
 -11   2   2       33.39       36.89      3.95 o
 -10   2   2        4.13       11.23      2.70 o
  -9   2   2      233.99      253.42      8.81 o
  -8   2   2     1031.49     1015.72      4.05 o
  -7   2   2       33.99       35.50      2.72 o
  -6   2   2       12.35       16.01      3.51 o
  -5   2   2        2.75        1.16      3.48 o
  -4   2   2       72.98       81.19      3.86 o
  -3   2   2     3259.87     3406.19     53.36 o
  -2   2   2     1448.25     1516.10     77.43 o
   0   2   2     8994.36     7712.51     22.38 o
   1   2   2     7763.75     7600.47    244.25 o
   3   2   2      199.17      201.19     23.81 o
   4   2   2     1638.39     1849.82     30.49 o
   5   2   2     1189.53     1349.82     31.42 o
   6   2   2       86.35       86.81      6.22 o
   7   2   2      140.10      147.33      3.44 o
   8   2   2      125.32      136.34      6.18 o
   9   2   2      338.08      340.36     12.86 o
  10   2   2      102.91      107.43      5.26 o
  11   2   2       25.74       27.43      3.55 o
  12   2   2        9.76        6.94      2.06 o
  13   2   2        6.26       15.26      2.61 o
  14   2   2       51.16       52.52      3.39 o
 -14   3   2       28.57       22.98      2.91 o
 -13   3   2       56.05       49.03      5.65 o
 -12   3   2       16.01       12.96      2.54 o
 -11   3   2       50.55       55.31      3.16 o
 -10   3   2      110.71       95.56      4.35 o
  -9   3   2      938.13      886.39    102.09 o
  -8   3   2       60.09       60.78      8.71 o
  -7   3   2       45.87       43.68      2.78 o
  -6   3   2       38.43       32.92      2.68 o
  -5   3   2       82.27       98.16     13.13 o
  -4   3   2       31.19       39.45      3.44 o
  -3   3   2     1096.03     1149.08     24.48 o
  -2   3   2      177.77      175.51      7.21 o
  -1   3   2     1414.77     1382.85     42.20 o
   0   3   2      232.60      198.84      4.91 o
   1   3   2       27.38       41.08      3.77 o
   2   3   2      894.28      888.94     25.97 o
   3   3   2      137.59      147.37      6.24 o
   4   3   2      792.59      783.64     25.05 o
   5   3   2        4.28       -0.90      4.00 o
   6   3   2        4.79        0.63      4.86 o
   7   3   2      130.62      117.97      3.19 o
   8   3   2      337.04      332.32      9.48 o
   9   3   2      161.48      169.91      5.95 o
  10   3   2      338.34      319.52      8.80 o
  11   3   2        2.00       -1.78      5.02 o
  12   3   2        0.09        2.59      3.27 o
  13   3   2        1.21        9.77      5.69 o
  14   3   2        1.08        7.20      2.77 o
 -14   4   2        8.92       14.34      2.67 o
 -13   4   2       25.98       38.95      3.16 o
 -12   4   2       17.64       23.73      4.81 o
 -11   4   2       28.84       31.81      3.14 o
 -10   4   2       27.04       42.15      4.56 o
  -9   4   2       23.38       26.19      5.05 o
  -8   4   2        1.47        4.55      3.22 o
  -7   4   2     1189.25     1155.64     20.85 o
  -6   4   2      211.33      188.40      6.83 o
  -5   4   2      132.14      150.73      3.69 o
  -4   4   2     1196.12     1235.11     34.60 o
  -3   4   2      294.07      296.32      7.26 o
  -2   4   2     1127.25     1160.13     33.36 o
  -1   4   2     3777.44     3931.77    136.64 o
   0   4   2        0.03        3.33      3.54 o
   1   4   2     1093.72     1313.15     40.73 o
   2   4   2     2243.72     2247.46     40.16 o
   3   4   2      757.96      791.14     21.39 o
   4   4   2     1656.98     1597.38    154.30 o
   5   4   2      561.94      593.50     21.28 o
   6   4   2       97.30       87.89      5.14 o
   7   4   2      261.66      260.45      7.26 o
   8   4   2      859.82      870.99     28.04 o
   9   4   2       61.95       69.90      5.64 o
  10   4   2      257.14      242.38      6.69 o
  11   4   2       34.45       44.17      6.36 o
  12   4   2       51.35       49.56      2.89 o
  13   4   2        0.27       -3.86      4.39 o
  14   4   2       18.57       15.00      4.53 o
 -13   5   2        0.50        0.43      6.84 o
 -12   5   2        0.18        1.06      4.45 o
 -11   5   2       25.07       14.59      5.33 o
 -10   5   2        9.73       17.23      2.51 o
  -9   5   2       21.09       24.03      2.99 o
  -8   5   2      159.15      164.03      3.74 o
  -7   5   2       38.21       48.31      2.74 o
  -6   5   2      335.03      322.18     11.93 o
  -5   5   2       25.75       37.69      3.30 o
  -4   5   2       80.46      109.95      3.18 o
  -3   5   2      174.20      210.33      5.92 o
  -2   5   2      543.18      617.98     16.47 o
  -1   5   2      368.67      401.18     10.07 o
   0   5   2     1092.77      975.32     18.95 o
   1   5   2       10.77       14.56      3.19 o
   2   5   2       16.37        9.71      2.90 o
   3   5   2       11.13       17.63      2.80 o
   4   5   2      799.67      781.75     17.18 o
   5   5   2      373.92      373.71     11.10 o
   6   5   2        1.22        7.54      2.73 o
   7   5   2        0.40        6.23      3.74 o
   8   5   2       27.12       34.35      3.22 o
   9   5   2        8.87        6.30      2.55 o
  10   5   2        5.38        7.86      2.76 o
  11   5   2        2.37        3.12      3.42 o
  12   5   2       14.43       16.14      6.66 o
  13   5   2        0.28       -1.05      5.55 o
 -12   6   2        0.70        6.24      4.39 o
 -11   6   2        0.35        6.50      3.51 o
 -10   6   2       26.20       34.36      3.30 o
  -9   6   2      219.34      217.49      5.73 o
  -8   6   2        0.04        5.34      2.30 o
  -7   6   2        3.05        2.57      3.07 o
  -6   6   2       23.38       25.16      4.30 o
  -5   6   2      184.99      202.61      6.19 o
  -4   6   2      202.19      214.97      4.49 o
  -3   6   2       42.73       50.15      2.76 o
  -2   6   2      148.99      141.99     16.55 o
  -1   6   2      170.37      193.15      4.48 o
   0   6   2       60.12       56.91      3.24 o
   1   6   2      412.86      399.75      8.77 o
   2   6   2      721.29      666.59     18.85 o
   3   6   2       13.24       17.83      2.68 o
   4   6   2      125.44      129.99      4.71 o
   5   6   2       81.42       85.82      3.01 o
   6   6   2      230.02      224.64      6.58 o
   7   6   2      376.64      355.79      7.99 o
   8   6   2      171.87      179.17      5.85 o
   9   6   2        8.65       16.43      4.17 o
  10   6   2       56.32       64.98      2.61 o
  11   6   2       34.68       38.44      5.61 o
  12   6   2       17.00       12.99      2.65 o
 -12   7   2        1.36        6.39      3.27 o
 -11   7   2      233.34      218.07      9.41 o
 -10   7   2        8.55       11.25      2.82 o
  -9   7   2       11.45       19.97      2.52 o
  -8   7   2        0.09        8.24      2.47 o
  -7   7   2       86.47       86.02      3.56 o
  -6   7   2       39.15       39.79      2.56 o
  -5   7   2      756.42      705.65     15.55 o
  -4   7   2       64.77       69.38      3.09 o
  -3   7   2      161.19      154.66      9.37 o
  -2   7   2        1.19        3.06      2.93 o
  -1   7   2      580.66      565.44     11.44 o
   0   7   2      319.37      307.56      6.44 o
   1   7   2      537.12      527.36     12.19 o
   2   7   2       94.92       82.79      3.16 o
   3   7   2       26.65       25.38      3.24 o
   4   7   2        7.95        6.45      3.73 o
   5   7   2      167.94      173.26      3.95 o
   6   7   2       65.94       63.89      2.89 o
   7   7   2       27.56       32.15      2.27 o
   8   7   2       51.85       60.03      3.72 o
   9   7   2        2.48        4.35      5.16 o
  10   7   2        9.76       12.38      2.37 o
  11   7   2       46.67       49.53      2.51 o
  12   7   2        3.37       12.65      4.21 o
 -11   8   2       41.46       38.48      2.75 o
 -10   8   2        0.45       -2.12      2.37 o
  -9   8   2       38.91       40.57      2.45 o
  -8   8   2        2.52        9.10      2.74 o
  -7   8   2      380.24      368.49      8.18 o
  -6   8   2        4.72        6.19      2.76 o
  -5   8   2       55.49       49.78      2.69 o
  -4   8   2        0.08        3.07      2.84 o
  -3   8   2      365.26      358.01      8.38 o
  -2   8   2        6.40        8.87      4.06 o
  -1   8   2      280.22      241.31     11.42 o
   0   8   2        2.37        3.62      3.65 o
   1   8   2      125.45      115.74      3.76 o
   2   8   2       73.61       90.32      3.10 o
   3   8   2      304.97      306.80      8.63 o
   4   8   2        2.30        6.43      6.49 o
   5   8   2      151.14      150.96      4.13 o
   6   8   2        6.10       10.28      3.15 o
   7   8   2      144.76      134.63      5.81 o
   8   8   2        3.05        0.45      2.75 o
   9   8   2       23.07       26.40      2.87 o
  10   8   2        6.80        5.93      3.16 o
  11   8   2        0.01       -0.23      2.47 o
 -10   9   2        0.92        9.96      6.44 o
  -9   9   2       31.85       32.74      5.13 o
  -8   9   2       41.72       43.31      2.95 o
  -7   9   2       97.89       99.25      3.61 o
  -6   9   2        4.33        5.85      2.61 o
  -5   9   2      329.32      316.17     14.84 o
  -4   9   2        8.50       13.90      4.60 o
  -3   9   2       12.94       13.01      2.79 o
  -2   9   2       12.83       10.45      3.03 o
  -1   9   2      384.92      389.81     12.88 o
   0   9   2       13.95       18.82      3.19 o
   1   9   2      478.09      451.83     11.08 o
   2   9   2       54.56       47.68      3.20 o
   3   9   2      168.81      167.97      5.13 o
   4   9   2      102.67       94.15     10.70 o
   5   9   2      223.52      221.39      4.91 o
   6   9   2        3.67        3.47      2.50 o
   7   9   2       79.60      105.12      5.62 o
   8   9   2       33.26       39.73      3.65 o
   9   9   2       25.25       23.64      5.39 o
  -8  10   2       33.32       38.80      2.78 o
  -7  10   2        0.85        4.92      4.00 o
  -6  10   2       18.38       22.47      2.88 o
  -5  10   2        8.29       12.52      3.01 o
  -4  10   2       99.49       99.15      3.52 o
  -3  10   2       16.51       17.06      3.01 o
  -2  10   2        5.01       15.98      2.92 o
  -1  10   2        4.00        4.25      3.24 o
   0  10   2        5.19        8.64      3.84 o
   1  10   2        0.03        3.63      3.82 o
   2  10   2      143.38      134.72      3.75 o
   3  10   2      112.85      104.07      3.94 o
   4  10   2        0.40       -0.14      3.12 o
   5  10   2        0.11        3.72      2.67 o
   6  10   2       26.99       32.50      4.55 o
   7  10   2        4.63        1.67      3.95 o
   8  10   2       57.33       48.79      3.02 o
  -6  11   2       39.00       39.28      3.01 o
  -5  11   2       25.21       27.09      3.08 o
  -4  11   2       37.56       41.19      2.96 o
  -3  11   2       26.55       30.00      3.05 o
  -2  11   2       14.17       13.88      3.07 o
  -1  11   2        2.15        5.06      3.48 o
   0  11   2       23.99       23.79      3.97 o
   1  11   2       49.26       47.59      5.75 o
   2  11   2       32.41       36.02      5.08 o
   3  11   2        1.30        0.93      3.85 o
   4  11   2        3.36        2.89      3.54 o
   5  11   2       13.81       11.31      3.25 o
   6  11   2        6.58        3.12      2.76 o
  -1  12   2        8.53        6.17      3.82 o
   0  12   2        0.19        4.54      4.08 o
   1  12   2       89.98       98.88      5.64 o
 -13   0   3       55.43       54.62      3.63 o
 -11   0   3       51.77       50.42      3.22 o
  -9   0   3     1964.44     2133.12     68.50 o
  -7   0   3     1612.68     1917.20     48.16 o
  -5   0   3      108.35      112.64      5.77 o
  -3   0   3     6364.18     6931.49    118.86 o
   1   0   3      477.87      465.31     24.33 o
   3   0   3        5.23        6.53      4.86 o
   5   0   3     2482.78     2834.14     98.01 o
   7   0   3        0.32       10.27      3.36 o
   9   0   3      126.01      121.11      4.58 o
  11   0   3      348.50      281.20     38.24 o
  13   0   3       56.76       66.06      8.62 o
 -14   1   3        0.50        0.76      4.54 o
 -13   1   3      198.58      196.71      5.82 o
 -12   1   3       76.42       71.54      2.60 o
 -11   1   3        9.91       16.68      2.51 o
 -10   1   3      406.32      410.79      4.78 o
  -9   1   3     2873.05     2927.88     45.87 o
  -8   1   3        0.01       -1.42      2.63 o
  -7   1   3      159.66      187.86      6.99 o
  -6   1   3       78.62       69.83      3.12 o
  -5   1   3     3877.65     4333.68     21.33 o
  -4   1   3     1484.85     1611.91     10.27 o
  -3   1   3     2989.08     3346.41      9.26 o
  -2   1   3      543.50      563.38      6.40 o
  -1   1   3     3603.88     3757.94     53.53 o
   0   1   3        8.27        0.83      5.95 o
   2   1   3       31.77       47.47      4.64 o
   3   1   3     5067.77     4979.35    201.33 o
   4   1   3      275.15      329.13     10.33 o
   5   1   3       57.20       60.28      2.90 o
   6   1   3       41.93       47.30      4.11 o
   7   1   3     1337.34     1338.18    155.34 o
   8   1   3        2.27        4.88      2.63 o
   9   1   3      118.85      120.15      4.21 o
  10   1   3       17.64       18.97      5.46 o
  11   1   3       11.80       11.67      2.27 o
  12   1   3        8.34       11.92      3.76 o
  13   1   3       29.79       25.21      4.03 o
  14   1   3        0.08       11.69      7.12 o
 -14   2   3       28.91       21.70      3.72 o
 -13   2   3        6.19       10.87      2.73 o
 -12   2   3        1.66        5.45      2.68 o
 -11   2   3        2.91        2.48      5.14 o
 -10   2   3       26.64       27.32      2.75 o
  -9   2   3        0.92        9.99      5.24 o
  -8   2   3        0.03       14.58      5.37 o
  -7   2   3      258.51      275.68      8.12 o
  -6   2   3       69.63       57.24      4.23 o
  -5   2   3      405.37      412.95      4.41 o
  -4   2   3        2.96       10.42      2.82 o
  -3   2   3      490.04      510.99      5.15 o
  -2   2   3      379.85      448.01      6.01 o
  -1   2   3     1738.35     1666.64     47.24 o
   0   2   3      285.84      257.26      6.35 o
   1   2   3    10853.95    10483.00    570.17 o
   2   2   3      759.25      750.36     25.05 o
   3   2   3      763.69      766.56     26.54 o
   4   2   3     1245.39     1133.81     55.38 o
   5   2   3       36.98       56.73      3.37 o
   6   2   3       89.72       92.05      3.48 o
   7   2   3       84.69       71.70      4.66 o
   8   2   3      173.44      162.72      4.76 o
   9   2   3      174.63      176.54      5.37 o
  10   2   3        0.62       -1.95      2.91 o
  11   2   3       28.19       22.93      5.40 o
  12   2   3        3.80        5.41      2.40 o
  13   2   3       21.83       29.76      2.51 o
  14   2   3       20.13       27.52      6.92 o
 -14   3   3       24.44       29.74      5.03 o
 -13   3   3       24.75       30.07      2.63 o
 -12   3   3        4.49        4.24      4.78 o
 -11   3   3        2.62        7.84      5.10 o
 -10   3   3      440.42      413.70     10.45 o
  -9   3   3      181.78      197.51      3.55 o
  -8   3   3      119.99      119.28      4.71 o
  -7   3   3       10.27        9.22      4.46 o
  -6   3   3       78.42       94.13      2.94 o
  -5   3   3      223.27      210.28      6.07 o
  -4   3   3     1553.09     1681.16      5.80 o
  -3   3   3      375.95      416.67      6.14 o
  -2   3   3      494.74      571.29     14.87 o
  -1   3   3      566.82      586.43     13.80 o
   0   3   3     4689.96     4342.49     33.78 o
   1   3   3     3121.10     3076.79     70.23 o
   2   3   3      633.55      588.42     18.39 o
   3   3   3       78.42      119.37      4.48 o
   4   3   3       23.57       23.66      2.84 o
   5   3   3       30.73       17.41      3.20 o
   6   3   3      725.31      743.95     27.73 o
   7   3   3       13.15        4.50      2.80 o
   8   3   3       50.96       46.52      2.97 o
   9   3   3       54.51       61.26      2.92 o
  10   3   3       19.89       16.99      5.17 o
  11   3   3      228.13      213.93      6.41 o
  12   3   3       68.87       70.99      3.03 o
  13   3   3       25.09       30.61      2.78 o
  14   3   3        5.86       15.90      3.71 o
 -14   4   3      109.57      101.59      7.05 o
 -13   4   3       37.00       31.87      3.96 o
 -12   4   3        0.04        3.34      5.23 o
 -11   4   3       57.08       64.29      2.64 o
 -10   4   3      100.30       98.25      2.76 o
  -9   4   3       37.84       34.35      2.66 o
  -8   4   3      396.00      384.25      6.67 o
  -7   4   3     1632.51     1586.00     31.72 o
  -6   4   3       17.16       28.69      3.75 o
  -5   4   3       31.69       31.23      4.05 o
  -4   4   3      634.54      648.65     15.37 o
  -3   4   3      552.34      607.22     13.68 o
  -2   4   3      178.42      239.57      7.26 o
  -1   4   3      363.69      365.57      9.38 o
   0   4   3       44.62       63.29      4.19 o
   1   4   3     2688.36     2652.56     91.18 o
   2   4   3     1555.26     1586.43     37.46 o
   3   4   3      149.74      143.21      3.45 o
   4   4   3       79.89      105.67      5.09 o
   5   4   3        2.35       12.99      5.02 o
   6   4   3      260.00      254.18     14.72 o
   7   4   3       62.96       68.49      3.01 o
   8   4   3        6.59       11.54      2.64 o
   9   4   3       24.13       28.04      3.86 o
  10   4   3       25.40       31.32      5.99 o
  11   4   3        5.55        2.27      3.25 o
  12   4   3       24.76       23.37      2.92 o
  13   4   3        1.21        8.69      3.78 o
  14   4   3        0.35        0.76      2.88 o
 -13   5   3       59.02       57.32      7.73 o
 -12   5   3        1.83        0.80      3.25 o
 -11   5   3       22.68       27.80      3.79 o
 -10   5   3      122.41      119.40      3.29 o
  -9   5   3        3.85        7.52      3.06 o
  -8   5   3      150.78      156.31      6.38 o
  -7   5   3      266.19      274.62     10.09 o
  -6   5   3       21.02       16.55      3.34 o
  -5   5   3      775.17      818.23     21.22 o
  -4   5   3      924.57     1055.19     34.45 o
  -3   5   3      561.99      488.50     16.53 o
  -2   5   3      557.97      589.64     11.60 o
  -1   5   3     1102.19     1165.29     29.86 o
   0   5   3      226.78      255.59      4.31 o
   1   5   3     2147.97     2177.14     60.01 o
   2   5   3      805.54      759.87     15.00 o
   3   5   3      175.91      164.14      3.92 o
   4   5   3      303.76      299.49      8.81 o
   5   5   3       56.77       53.92      3.60 o
   6   5   3       13.30       20.53      3.67 o
   7   5   3      278.35      270.93      9.08 o
   8   5   3       38.64       31.45      4.28 o
   9   5   3        2.06       -3.00      3.00 o
  10   5   3      447.44      427.53     14.45 o
  11   5   3       36.41       46.01      4.27 o
  12   5   3        7.85       15.40      2.31 o
  13   5   3        0.41        9.23      3.50 o
 -12   6   3       73.62       64.70      3.66 o
 -11   6   3        7.98       20.24      3.41 o
 -10   6   3       11.17       13.40      2.96 o
  -9   6   3       47.35       43.00      3.61 o
  -8   6   3      111.17      108.18      5.58 o
  -7   6   3       23.27       24.31      3.52 o
  -6   6   3       85.10       92.58      6.10 o
  -5   6   3       85.80       91.12      3.39 o
  -4   6   3       33.76       36.27      2.54 o
  -3   6   3       58.19       57.92      3.99 o
  -2   6   3      709.38      646.88     24.76 o
  -1   6   3      643.36      612.98     15.72 o
   0   6   3      425.04      433.59     14.10 o
   1   6   3       21.62       24.00      2.68 o
   2   6   3       43.43       38.16      3.07 o
   3   6   3      185.38      167.88      3.25 o
   4   6   3      374.96      349.93      8.84 o
   5   6   3      240.70      239.88      3.32 o
   6   6   3      106.54      113.80      2.82 o
   7   6   3       23.27       27.24      2.67 o
   8   6   3       45.80       42.11      2.41 o
   9   6   3      111.24      118.09      5.19 o
  10   6   3       76.90       81.38      5.16 o
  11   6   3        0.70        5.67      5.60 o
  12   6   3       86.43       73.17      3.34 o
 -12   7   3        0.26        9.55      2.90 o
 -11   7   3        7.43        8.20      2.62 o
 -10   7   3       58.55       53.41      3.25 o
  -9   7   3        1.68       -0.65      3.09 o
  -8   7   3      203.08      185.80      5.57 o
  -7   7   3       28.89       32.05      3.46 o
  -6   7   3       35.25       38.58      4.52 o
  -5   7   3      114.90      128.10      4.10 o
  -4   7   3      400.40      408.53     18.75 o
  -3   7   3       73.92       59.92      3.08 o
  -2   7   3       19.33       24.97      2.43 o
  -1   7   3       58.36       70.73      3.48 o
   0   7   3        2.06        2.37      3.23 o
   1   7   3       44.21       49.60      3.14 o
   2   7   3      204.83      197.96      5.76 o
   3   7   3      152.43      140.17      5.71 o
   4   7   3       46.58       41.52      2.63 o
   5   7   3        8.00       14.14      2.44 o
   6   7   3      734.89      730.73     19.66 o
   7   7   3        0.06        3.11      2.21 o
   8   7   3       38.39       41.19      2.81 o
   9   7   3        2.13        5.84      2.74 o
  10   7   3      180.43      177.75      7.70 o
  11   7   3        9.24        6.10      3.26 o
  12   7   3      168.44      144.46      6.80 o
 -11   8   3        0.16        3.86      2.30 o
 -10   8   3       20.32       23.20      3.30 o
  -9   8   3        0.16        1.93      3.54 o
  -8   8   3        9.92       10.20      2.96 o
  -7   8   3       34.08       35.22      5.14 o
  -6   8   3       64.15       66.63      3.58 o
  -5   8   3        1.86       10.52      2.58 o
  -4   8   3       53.47       51.18      2.95 o
  -3   8   3       13.42       16.59      3.51 o
  -2   8   3      277.54      286.75      6.20 o
  -1   8   3      118.40      124.47      3.76 o
   0   8   3       74.68       94.74      3.64 o
   1   8   3       22.14       16.13      4.31 o
   2   8   3        0.08        1.94      2.72 o
   3   8   3      195.22      196.77      5.34 o
   4   8   3      255.29      264.27      7.06 o
   5   8   3        5.43       11.11      2.77 o
   6   8   3        7.05        9.05      2.52 o
   7   8   3       54.82       60.44      3.75 o
   8   8   3        8.48        7.74      3.90 o
   9   8   3       77.37       73.44      2.55 o
  10   8   3       68.53       70.13      4.45 o
  11   8   3        1.32        4.54      2.48 o
  -9   9   3       38.89       38.33      3.32 o
  -8   9   3      245.67      217.89      7.21 o
  -7   9   3       20.94       16.78      2.53 o
  -6   9   3        5.62       11.02      3.05 o
  -5   9   3      292.34      294.28     13.87 o
  -4   9   3      250.25      247.41      7.97 o
  -3   9   3      100.95      105.63      6.02 o
  -2   9   3      159.19      145.88      3.78 o
  -1   9   3      384.67      352.77     43.00 o
   0   9   3       76.72       83.45      3.50 o
   1   9   3      496.55      477.29      9.34 o
   2   9   3      201.45      204.24      3.80 o
   3   9   3       39.06       39.78      3.32 o
   4   9   3        0.38        2.39      3.49 o
   5   9   3      361.91      352.56     10.82 o
   6   9   3      257.62      242.51      5.87 o
   7   9   3      208.15      204.51      5.79 o
   8   9   3       72.41       67.36      6.13 o
   9   9   3        3.97        8.03      2.64 o
  -8  10   3       25.82       30.40      2.94 o
  -7  10   3       37.71       40.53      2.68 o
  -6  10   3        0.65        1.38      2.91 o
  -5  10   3       28.26       32.80      2.63 o
  -4  10   3       16.47       16.34      3.54 o
  -3  10   3       15.19       17.36      2.67 o
  -2  10   3       12.34       15.21      2.99 o
  -1  10   3       59.70       60.45      3.23 o
   0  10   3        7.06        7.75      3.84 o
   1  10   3        0.38        0.15      3.77 o
   2  10   3        5.64        3.32      3.60 o
   3  10   3        0.34       -3.20      3.86 o
   4  10   3       26.03       34.22      5.07 o
   5  10   3       16.78       23.98      2.93 o
   6  10   3        2.59        3.02      2.32 o
   7  10   3        0.07        2.97      2.85 o
   8  10   3        9.06       11.06      2.78 o
  -6  11   3       73.20       68.03      3.17 o
  -5  11   3        5.63        8.22      2.97 o
  -4  11   3       14.99       14.67      2.90 o
  -3  11   3       17.97       14.12      2.83 o
  -2  11   3        4.39        7.04      3.19 o
  -1  11   3       33.20       32.69      3.59 o
   0  11   3       17.02       14.31      3.72 o
   1  11   3      125.46      131.88      4.56 o
   2  11   3       34.20       49.32      4.99 o
   3  11   3        6.36       12.51      5.12 o
   4  11   3        0.10        0.47      2.98 o
   5  11   3       73.52       75.89      3.31 o
   6  11   3        0.01        4.22      3.02 o
  -1  12   3        0.96        2.66      3.85 o
   0  12   3       51.14       54.73      4.25 o
   1  12   3       88.56       98.71      5.08 o
 -14   0   4        8.46       -4.44      4.44 o
 -12   0   4       34.94       21.60      5.28 o
 -10   0   4        2.91       14.22      4.35 o
  -8   0   4      174.59      201.93      5.61 o
  -6   0   4      208.97      244.34      4.35 o
  -4   0   4       45.08       48.91      6.24 o
  -2   0   4      521.24      569.57     10.25 o
   0   0   4      425.87      393.37      9.37 o
   2   0   4     8461.08     7766.73    211.63 o
   4   0   4      143.94      200.11      5.63 o
   6   0   4      909.11      908.80     30.72 o
   8   0   4      356.74      299.23     60.63 o
  10   0   4      131.93      144.79      3.65 o
  12   0   4        7.32       13.85     13.34 o
  14   0   4       84.02       58.73      6.36 o
 -14   1   4        7.57       11.10      3.65 o
 -13   1   4      105.23      105.08      2.67 o
 -12   1   4      485.26      480.07      9.47 o
 -11   1   4        1.18        8.71      5.06 o
 -10   1   4      318.02      300.62      3.03 o
  -9   1   4        0.02        8.82      2.41 o
  -8   1   4       74.77       70.98      2.85 o
  -7   1   4      604.86      565.16      3.94 o
  -6   1   4     1276.16     1346.13     18.97 o
  -5   1   4       75.34       81.34      3.60 o
  -4   1   4      246.30      318.25      5.65 o
  -3   1   4      263.92      283.62      4.90 o
  -2   1   4      166.30      185.13      4.73 o
  -1   1   4      954.43     1119.22     17.26 o
   0   1   4     1482.43     1353.22     13.62 o
   1   1   4     3713.12     3493.24     82.43 o
   2   1   4     5088.30     4884.79    133.02 o
   3   1   4      952.42      881.33     29.31 o
   4   1   4      687.09      708.67     27.65 o
   5   1   4     1277.89     1389.47     28.54 o
   6   1   4       29.18       26.89      3.80 o
   7   1   4       45.01       36.09      5.87 o
   8   1   4      152.11      156.34      4.28 o
   9   1   4        0.23        6.24      3.41 o
  10   1   4       36.65       36.13      3.02 o
  11   1   4       52.70       52.17      2.35 o
  12   1   4        3.80        6.35      3.40 o
  13   1   4       68.09       65.28      5.39 o
  14   1   4       18.76       32.90      6.13 o
 -14   2   4       31.54       49.69      4.88 o
 -13   2   4       58.20       58.56      3.15 o
 -12   2   4        4.84       17.67      2.98 o
 -11   2   4      139.99      139.19      5.33 o
 -10   2   4       37.09       37.82      4.67 o
  -9   2   4      144.02      150.73      3.18 o
  -8   2   4      241.66      243.57      3.16 o
  -7   2   4        6.28        3.81      3.28 o
  -6   2   4       75.14       94.47      3.79 o
  -5   2   4     1200.30     1294.49     18.74 o
  -4   2   4      900.11      977.06     10.55 o
  -3   2   4      469.82      554.71      7.22 o
  -2   2   4     1220.09     1254.83     21.28 o
  -1   2   4     1126.37     1195.46     27.75 o
   0   2   4     1722.49     1594.60      9.19 o
   1   2   4     3227.34     3096.43     62.71 o
   2   2   4      545.57      533.29     13.72 o
   3   2   4       24.16       32.78      3.13 o
   4   2   4      412.73      410.54     38.13 o
   5   2   4     1757.39     1819.29     57.21 o
   6   2   4      221.82      234.44      6.01 o
   7   2   4      223.08      212.71      7.41 o
   8   2   4       39.79       51.05      3.24 o
   9   2   4        6.67        6.28      3.50 o
  10   2   4       28.32       34.06      2.54 o
  11   2   4      103.29      105.73      7.72 o
  12   2   4        0.41        1.84      3.67 o
  13   2   4        4.09        9.26      3.60 o
  14   2   4        0.72        3.35      3.21 o
 -14   3   4        5.25       11.88      3.24 o
 -13   3   4       29.35       35.63      5.38 o
 -12   3   4        0.96       13.39      3.64 o
 -11   3   4       15.69       19.50      4.92 o
 -10   3   4        3.62        9.71      3.15 o
  -9   3   4       92.50       96.85      2.52 o
  -8   3   4      528.24      502.91      8.95 o
  -7   3   4      778.84      736.35      7.50 o
  -6   3   4        4.30        6.70      5.29 o
  -5   3   4       24.20       28.29      4.55 o
  -4   3   4      117.58      142.62      3.63 o
  -3   3   4     1625.40     1694.42     19.05 o
  -2   3   4      381.85      400.87      9.41 o
  -1   3   4      105.03       99.04      5.08 o
   0   3   4     4236.78     4185.08     32.60 o
   1   3   4      985.87     1040.52     21.78 o
   2   3   4      364.99      371.19     11.63 o
   3   3   4       11.88       30.53      3.58 o
   4   3   4     2450.60     2486.88     69.27 o
   5   3   4       51.71       70.84      5.58 o
   6   3   4       26.96       22.63      3.04 o
   7   3   4        9.87        2.85      4.04 o
   8   3   4        0.01        0.11      2.79 o
   9   3   4        0.08        1.04      2.06 o
  10   3   4        6.98        9.31      3.86 o
  11   3   4      180.74      180.64      4.65 o
  12   3   4       11.36       10.03      3.01 o
  13   3   4        2.96        6.36      4.80 o
  14   3   4        2.62        3.73      2.94 o
 -13   4   4        1.00        7.28      3.15 o
 -12   4   4       60.30       62.67      2.78 o
 -11   4   4        6.33        4.62      2.92 o
 -10   4   4      108.95      102.57      4.33 o
  -9   4   4       62.05       59.45      3.22 o
  -8   4   4      169.42      158.23      9.54 o
  -7   4   4        8.96       10.08      2.64 o
  -6   4   4        9.73       14.94      3.22 o
  -5   4   4        8.92       18.71      4.18 o
  -4   4   4      327.46      376.62      7.41 o
  -3   4   4      177.56      165.44      6.51 o
  -2   4   4      423.26      454.42     13.61 o
  -1   4   4      232.08      229.13      6.41 o
   0   4   4     1335.90     1207.13     24.86 o
   1   4   4     3499.71     3428.01    118.04 o
   2   4   4     2937.22     2834.36     58.65 o
   3   4   4      341.39      330.00     11.02 o
   4   4   4       54.41       33.04      2.75 o
   5   4   4       41.48       38.83      2.88 o
   6   4   4       55.44       45.60      2.69 o
   7   4   4      101.99      119.83      8.34 o
   8   4   4      297.38      279.44     10.63 o
   9   4   4       11.85        7.00      3.41 o
  10   4   4       79.14       86.94      2.67 o
  11   4   4       11.94       10.55      2.42 o
  12   4   4       29.39       29.19      2.43 o
  13   4   4       13.21        2.54      3.89 o
  14   4   4        7.06        0.98      6.42 o
 -13   5   4        4.76        3.11      4.46 o
 -12   5   4       31.85       39.62      5.96 o
 -11   5   4       69.64       72.00      3.67 o
 -10   5   4       72.88       77.84      4.77 o
  -9   5   4        9.12        9.88      3.15 o
  -8   5   4      368.23      355.44      9.61 o
  -7   5   4      271.55      266.77      6.33 o
  -6   5   4       46.52       35.71      4.62 o
  -5   5   4      158.65      147.10      3.59 o
  -4   5   4      206.08      214.62      4.79 o
  -3   5   4        5.34        4.84      3.20 o
  -2   5   4     1301.54     1310.28     39.53 o
  -1   5   4      134.70      138.01      6.07 o
   0   5   4        1.65        9.00      3.65 o
   1   5   4      148.69      177.94      7.75 o
   2   5   4      164.56      138.93      3.53 o
   3   5   4      147.47      151.05      4.14 o
   4   5   4     1034.44     1013.67     27.49 o
   5   5   4        8.67        6.95      2.35 o
   6   5   4       10.05       15.62      2.63 o
   7   5   4       96.30       98.82      6.12 o
   8   5   4      247.28      269.80     11.73 o
   9   5   4      159.53      159.29     10.18 o
  10   5   4        0.09        3.29      3.33 o
  11   5   4      149.71      141.40      4.36 o
  12   5   4       46.23       51.56      4.66 o
  13   5   4        3.05        5.56      2.83 o
 -12   6   4       37.80       39.29      4.71 o
 -11   6   4        0.08        0.84      4.91 o
 -10   6   4       36.08       32.93      2.84 o
  -9   6   4       88.20       87.59      2.87 o
  -8   6   4        5.03        7.13      2.83 o
  -7   6   4       58.87       64.16      3.23 o
  -6   6   4      742.46      719.30     23.16 o
  -5   6   4      167.29      168.54      5.19 o
  -4   6   4      490.60      485.31     14.79 o
  -3   6   4       53.56       52.40      3.17 o
  -2   6   4        0.04       -1.94      3.11 o
  -1   6   4       81.50       67.64      3.43 o
   0   6   4      965.74      922.28     30.42 o
   1   6   4       20.74       14.85      3.31 o
   2   6   4      363.08      331.85      9.59 o
   3   6   4      247.41      216.36      5.11 o
   4   6   4      180.25      184.20      5.06 o
   5   6   4       81.38       79.23      4.01 o
   6   6   4       44.25       49.71      2.88 o
   7   6   4      223.57      217.71      8.12 o
   8   6   4       15.00       12.81      2.71 o
   9   6   4        0.04        5.57      2.06 o
  10   6   4       33.76       40.25      4.04 o
  11   6   4       38.61       41.39      2.67 o
  12   6   4        6.21       10.29      4.06 o
 -12   7   4        0.55       -0.79      2.92 o
 -11   7   4       12.55       14.22      2.99 o
 -10   7   4       15.85       17.58      2.93 o
  -9   7   4        1.24        1.12      2.74 o
  -8   7   4        8.64        6.42      2.75 o
  -7   7   4      239.74      225.59      5.45 o
  -6   7   4       16.79       30.18      4.58 o
  -5   7   4        3.78        5.73      2.81 o
  -4   7   4        8.94        9.28      2.94 o
  -3   7   4       11.29       11.19      2.69 o
  -2   7   4       61.56       59.46      2.99 o
  -1   7   4     1059.06     1051.58     25.08 o
   0   7   4      120.78      131.15      6.78 o
   1   7   4      259.08      246.85     12.02 o
   2   7   4       19.72       24.59      3.10 o
   3   7   4      733.06      713.37     23.38 o
   4   7   4      131.51      123.28      3.59 o
   5   7   4        8.43       22.81      4.83 o
   6   7   4       59.26       65.33      3.32 o
   7   7   4      169.38      177.54      5.84 o
   8   7   4        3.88        8.62      4.48 o
   9   7   4      282.10      287.89      9.83 o
  10   7   4      138.28      128.31      4.53 o
  11   7   4        0.06        0.92      1.92 o
  12   7   4       42.61       39.25      3.40 o
 -11   8   4        0.53       10.98      2.38 o
 -10   8   4       12.00       15.75      2.26 o
  -9   8   4       22.28       21.66      5.21 o
  -8   8   4        2.16        2.05      2.29 o
  -7   8   4       64.74       71.94      3.53 o
  -6   8   4       31.29       31.99      2.86 o
  -5   8   4       31.65       33.44      2.92 o
  -4   8   4      135.31      119.41      5.61 o
  -3   8   4      340.44      328.78     11.67 o
  -2   8   4       23.29       26.90      2.91 o
  -1   8   4      332.56      333.63      7.40 o
   0   8   4      115.58      106.22      3.39 o
   1   8   4       83.34       88.05      4.17 o
   2   8   4       12.25        7.66      3.01 o
   3   8   4      282.18      263.89      5.33 o
   4   8   4       11.42       10.14      3.67 o
   5   8   4      191.59      173.29     21.34 o
   6   8   4       72.43       72.36      3.14 o
   7   8   4      165.55      162.58      9.24 o
   8   8   4        5.81        5.71      2.25 o
   9   8   4        0.66        2.97      2.79 o
  10   8   4       19.40       23.61      2.39 o
  11   8   4       83.29       89.99      3.54 o
  -9   9   4        7.91       12.05      2.41 o
  -8   9   4      172.73      160.75      3.25 o
  -7   9   4      148.98      142.82      6.39 o
  -6   9   4       78.21       77.67      3.44 o
  -5   9   4       87.62       79.32      2.80 o
  -4   9   4       84.82       86.58      4.10 o
  -3   9   4       19.54       24.98      2.90 o
  -2   9   4      439.64      412.63      7.25 o
  -1   9   4      637.81      648.55     18.31 o
   0   9   4       12.58       13.79      3.30 o
   1   9   4       17.33       11.66      3.86 o
   2   9   4      139.65      130.75      3.77 o
   3   9   4      180.19      165.41      7.36 o
   4   9   4      175.02      164.13      3.67 o
   5   9   4       68.05       68.21      2.94 o
   6   9   4        1.08        4.00      2.65 o
   7   9   4       17.20       25.76      2.96 o
   8   9   4       42.99       44.00      2.84 o
   9   9   4        5.41        7.72      3.77 o
  -8  10   4        6.93        4.17      3.06 o
  -7  10   4       16.31       20.46      2.78 o
  -6  10   4       19.33       23.37      3.21 o
  -5  10   4       15.60       15.33      2.84 o
  -4  10   4        8.99       13.72      2.61 o
  -3  10   4        1.01        8.47      2.87 o
  -2  10   4       28.81       27.78      2.89 o
  -1  10   4       78.37       76.83      4.01 o
   0  10   4      117.77      127.78      4.00 o
   1  10   4       27.26       35.90      3.50 o
   2  10   4        0.03        7.40      3.23 o
   3  10   4        0.06        0.69      3.89 o
   4  10   4       43.13       46.16      4.22 o
   5  10   4        2.73        4.20      3.05 o
   6  10   4      138.88      144.88      4.32 o
   7  10   4        1.45        2.80      4.10 o
   8  10   4        0.46        4.49      2.78 o
  -5  11   4        3.95        6.11      3.04 o
  -4  11   4       55.25       57.61      3.99 o
  -3  11   4       27.49       28.46      2.92 o
  -2  11   4      223.89      247.40      8.55 o
  -1  11   4        8.97       10.99      3.17 o
   0  11   4        0.28       10.32      3.58 o
   1  11   4        4.37        4.09      3.48 o
   2  11   4      208.63      216.73      4.26 o
   3  11   4       31.11       22.70      5.07 o
   4  11   4      296.79      284.16     51.69 o
   5  11   4        4.47        6.17      3.09 o
  -1  12   4        3.41       13.62      6.57 o
   0  12   4        0.10        2.89      5.75 o
 -13   0   5        1.19       -2.43      3.58 o
 -11   0   5        0.42       16.07      8.39 o
  -9   0   5       35.74       25.13      6.78 o
  -7   0   5      783.56      756.25      5.17 o
  -5   0   5      877.52     1012.62     12.98 o
  -3   0   5       86.53      108.99      6.96 o
  -1   0   5     2684.15     2705.43     17.35 o
   1   0   5     1585.40     1435.56     44.65 o
   3   0   5       63.75       60.91      5.72 o
   5   0   5        8.08       22.22      5.36 o
   7   0   5       13.50       13.68      5.98 o
   9   0   5       78.09       76.03      3.35 o
  11   0   5        0.95       11.58      5.20 o
  13   0   5        1.54        4.45      5.52 o
 -14   1   5       30.58       39.19     11.88 o
 -13   1   5       56.44       47.28      3.87 o
 -12   1   5       28.56       44.61      6.87 o
 -11   1   5       13.30       17.27      7.36 o
 -10   1   5       31.73       35.54      5.56 o
  -9   1   5      285.97      273.44      4.82 o
  -8   1   5      816.85      838.09      8.98 o
  -7   1   5      555.74      500.48      6.18 o
  -6   1   5      602.05      677.80      6.39 o
  -5   1   5        0.20       -0.84      3.29 o
  -4   1   5      954.38     1054.15      5.75 o
  -3   1   5     1273.88     1314.83     13.66 o
  -2   1   5     4931.64     5157.61     55.92 o
  -1   1   5     2969.36     3066.62     63.38 o
   0   1   5     6108.13     5517.50     23.66 o
   1   1   5     7717.50     6895.08    124.25 o
   2   1   5     7553.13     7034.14    179.82 o
   3   1   5      154.84      150.37      4.30 o
   4   1   5     1754.03     1671.29     45.22 o
   5   1   5     2053.44     2093.02     97.92 o
   6   1   5      282.68      269.67     14.96 o
   7   1   5       18.37       25.54      2.88 o
   8   1   5      790.10      787.87     20.74 o
   9   1   5       17.21       22.11      2.41 o
  10   1   5      203.90      192.55     23.70 o
  11   1   5       15.66       12.35      2.02 o
  12   1   5       31.91       29.96      6.74 o
  13   1   5       22.61       33.69      6.67 o
  14   1   5       43.07       39.21      6.18 o
 -14   2   5        8.70        8.40      2.25 o
 -13   2   5        1.54        7.14      5.43 o
 -12   2   5        0.68       -1.23      5.34 o
 -11   2   5       75.92       75.48      5.14 o
 -10   2   5        3.37        4.70      4.56 o
  -9   2   5      571.59      523.02      5.77 o
  -8   2   5      820.53      830.90      8.55 o
  -7   2   5      425.16      399.24      3.24 o
  -6   2   5      149.45      176.26      3.77 o
  -5   2   5      398.94      433.29      3.81 o
  -4   2   5      401.88      570.31      8.14 o
  -3   2   5        1.64        5.28      3.46 o
  -2   2   5     2421.57     2584.15     24.83 o
  -1   2   5      121.16      130.74      5.65 o
   0   2   5      348.51      314.96      9.63 o
   1   2   5      136.52      151.57      4.37 o
   2   2   5       24.75       14.32      3.63 o
   3   2   5     1012.20     1001.95     28.73 o
   4   2   5        2.48        7.34      2.83 o
   5   2   5      319.93      289.39      3.61 o
   6   2   5        2.81        1.40      2.85 o
   7   2   5        2.01        5.48      3.20 o
   8   2   5      252.50      236.09      7.09 o
   9   2   5        2.12        8.58      2.88 o
  10   2   5       13.59       12.39      2.76 o
  11   2   5       33.76       33.86      3.09 o
  12   2   5       28.45       29.35      6.18 o
  13   2   5        7.36       10.20      2.68 o
  14   2   5        0.81        1.91      5.06 o
 -14   3   5        3.18       -3.98      3.98 o
 -13   3   5       10.89       13.43      2.35 o
 -12   3   5       22.24       23.21      2.60 o
 -11   3   5       23.29       26.41      2.74 o
 -10   3   5       28.18       32.96      3.50 o
  -9   3   5       78.32       75.68      2.99 o
  -8   3   5      497.23      524.37      9.71 o
  -7   3   5      556.05      533.26      4.77 o
  -6   3   5       95.60      102.67      3.98 o
  -5   3   5      443.66      397.98      4.56 o
  -4   3   5        1.72       -3.48      3.48 o
  -3   3   5     1659.46     1826.73     27.52 o
  -2   3   5      524.36      520.07     12.45 o
  -1   3   5      118.81      108.95      5.55 o
   0   3   5      305.70      297.66      5.55 o
   1   3   5      139.53      139.36      5.06 o
   2   3   5      239.93      194.57      6.15 o
   3   3   5       53.55       55.07      2.68 o
   4   3   5      380.74      315.60      9.79 o
   5   3   5       57.22       71.76      2.93 o
   6   3   5      189.76      221.24      9.11 o
   7   3   5       60.58       54.55      2.84 o
   8   3   5      284.70      278.32      5.82 o
   9   3   5      421.72      394.18      9.17 o
  10   3   5       15.08       10.21      5.48 o
  11   3   5       16.50       12.07      5.67 o
  12   3   5       10.52       11.91      2.68 o
  13   3   5        0.09        3.16      3.61 o
  14   3   5       45.39       37.99      3.63 o
 -13   4   5       17.80       11.59      2.98 o
 -12   4   5        5.95        3.21      3.51 o
 -11   4   5       35.49       40.62      4.43 o
 -10   4   5        0.12       -2.51      2.51 o
  -9   4   5      421.83      392.87     42.81 o
  -8   4   5       60.43       55.76      3.43 o
  -7   4   5        6.85        4.45      3.19 o
  -6   4   5       42.89       28.62      6.81 o
  -5   4   5     1277.17     1286.39      6.19 o
  -4   4   5      137.29      134.30      5.22 o
  -3   4   5      962.12     1032.55     26.66 o
  -2   4   5      102.76      118.28      4.18 o
  -1   4   5      541.58      497.44     12.14 o
   0   4   5     1809.91     1771.16     15.85 o
   1   4   5      153.58      117.80      5.71 o
   2   4   5      371.03      376.08      8.31 o
   3   4   5      207.86      193.20      4.17 o
   4   4   5      150.16      143.03      5.50 o
   5   4   5       23.53       24.21      3.78 o
   6   4   5      519.33      526.39     16.14 o
   7   4   5       13.85       16.15      2.47 o
   8   4   5      326.24      290.19      6.43 o
   9   4   5        2.94        5.43      3.29 o
  10   4   5       41.61       53.86      3.57 o
  11   4   5       14.64       13.92      3.02 o
  12   4   5       68.00       60.59      3.01 o
  13   4   5       18.24       16.47      3.15 o
 -13   5   5      189.91      164.78      4.81 o
 -12   5   5       25.74       34.08      5.65 o
 -11   5   5      138.10      125.75      3.58 o
 -10   5   5       62.56       56.47      2.67 o
  -9   5   5       34.87       46.94      2.78 o
  -8   5   5      105.13      117.43      5.16 o
  -7   5   5      177.44      180.66      3.76 o
  -6   5   5       89.29       93.56      3.05 o
  -5   5   5      818.48      862.44     10.23 o
  -4   5   5       10.19       14.20      3.12 o
  -3   5   5      284.89      282.67      6.33 o
  -2   5   5       50.10       66.97      3.68 o
  -1   5   5      471.85      400.56      7.75 o
   0   5   5      807.36      818.26     21.13 o
   1   5   5      426.71      378.71     11.31 o
   2   5   5       52.41       61.95      2.63 o
   3   5   5     2191.26     2235.90     45.73 o
   4   5   5      145.57      150.17      5.48 o
   5   5   5      847.05      831.97     24.82 o
   6   5   5       19.70       17.38      2.64 o
   7   5   5      228.52      222.44      9.72 o
   8   5   5        2.32        1.01      2.11 o
   9   5   5      736.80      718.82     20.77 o
  10   5   5       17.63       13.86      2.43 o
  11   5   5      157.71      159.50      6.09 o
  12   5   5       24.77       22.10      5.01 o
  13   5   5      179.76      168.75      3.74 o
 -12   6   5       51.04       47.07      3.00 o
 -11   6   5       27.11       37.63      5.26 o
 -10   6   5        3.28        6.66      2.57 o
  -9   6   5       80.20       83.68      3.42 o
  -8   6   5       16.30       25.98      5.31 o
  -7   6   5      200.65      205.36      7.39 o
  -6   6   5       46.36       47.02      3.25 o
  -5   6   5      339.32      326.54     14.97 o
  -4   6   5        1.84       10.07      2.90 o
  -3   6   5      206.75      200.15      4.46 o
  -2   6   5       16.74       24.57      3.95 o
  -1   6   5       24.01       28.94      3.00 o
   0   6   5      562.64      584.76     14.60 o
   1   6   5        0.08        5.24      3.62 o
   2   6   5      103.93      107.91      3.44 o
   3   6   5        0.28        2.20      2.57 o
   4   6   5        0.80        2.29      2.81 o
   5   6   5       36.40       33.36      2.30 o
   6   6   5       18.85       24.02      2.40 o
   7   6   5       62.83       65.82      2.46 o
   8   6   5       33.68       35.88      2.57 o
   9   6   5       61.67       67.67      5.12 o
  10   6   5       46.92       46.37      3.68 o
  11   6   5       30.75       25.78      2.40 o
  12   6   5       33.15       39.88      5.41 o
 -11   7   5       24.10       23.31      4.22 o
 -10   7   5        5.23       11.44      5.04 o
  -9   7   5        6.77        7.25      3.10 o
  -8   7   5       24.56       21.10      3.53 o
  -7   7   5        3.60        4.95      2.46 o
  -6   7   5      183.15      176.30      6.30 o
  -5   7   5      160.59      150.34      4.43 o
  -4   7   5        1.02        4.91      2.95 o
  -3   7   5      159.22      155.92      7.27 o
  -2   7   5     1018.20      975.98     30.28 o
  -1   7   5      142.22      174.02      4.75 o
   0   7   5     1261.23     1217.95     27.90 o
   1   7   5      361.63      362.14     12.46 o
   2   7   5       80.53       82.04      3.79 o
   3   7   5      790.15      771.65     20.94 o
   4   7   5      834.52      793.82     18.65 o
   5   7   5       12.46       12.78      2.71 o
   6   7   5      953.98      949.62     19.41 o
   7   7   5      502.84      489.22     10.75 o
   8   7   5       36.87       37.61      2.60 o
   9   7   5      255.56      266.93      5.68 o
  10   7   5      344.87      337.98      8.68 o
  11   7   5        7.06        7.27      2.14 o
 -11   8   5        0.01        8.59      6.60 o
 -10   8   5       88.69       85.91      4.57 o
  -9   8   5       25.10       33.14      6.47 o
  -8   8   5       80.53       77.64      4.64 o
  -7   8   5        0.21       -1.48      4.83 o
  -6   8   5        0.02       -0.53      2.57 o
  -5   8   5        0.92        0.33      3.21 o
  -4   8   5      185.05      178.62      6.19 o
  -3   8   5       79.50       70.36      2.76 o
  -2   8   5       86.63       93.41      2.93 o
  -1   8   5        4.33        7.59      2.75 o
   0   8   5        1.77        1.51      2.76 o
   1   8   5        7.56        3.79      2.99 o
   2   8   5      140.58      151.55      4.16 o
   3   8   5       29.35       31.26      3.48 o
   4   8   5       67.81       62.60      3.17 o
   5   8   5        0.01        0.25      2.46 o
   6   8   5       14.59       17.92      2.42 o
   7   8   5        0.56        0.56      2.66 o
   8   8   5        5.36       11.92      2.45 o
   9   8   5        2.68        1.73      2.12 o
  10   8   5       41.77       35.73      2.34 o
  -9   9   5       19.79       25.88      3.41 o
  -8   9   5       24.62       27.83      2.89 o
  -7   9   5        9.86       22.77      4.38 o
  -6   9   5        3.18       12.28      4.20 o
  -5   9   5       51.02       43.56      3.27 o
  -4   9   5       41.52       42.03      2.83 o
  -3   9   5        4.02        8.73      2.75 o
  -2   9   5       74.46       78.79      6.15 o
  -1   9   5        9.60       14.42      4.11 o
   0   9   5       68.47       81.33      3.32 o
   1   9   5      115.61      108.81      6.23 o
   2   9   5        0.47        1.70      3.58 o
   3   9   5      162.01      146.60      3.91 o
   4   9   5       25.54       27.99      3.32 o
   5   9   5        9.44       12.78      2.79 o
   6   9   5       74.59       79.53      2.82 o
   7   9   5        3.37        9.95      2.96 o
   8   9   5       22.22       22.92      4.12 o
   9   9   5        3.03        5.18      2.53 o
  -8  10   5       22.94       23.83      2.96 o
  -7  10   5        4.97        8.15      3.07 o
  -6  10   5       14.43       13.67      3.16 o
  -5  10   5      140.61      144.21      3.60 o
  -4  10   5       17.80       15.86      2.95 o
  -3  10   5      205.92      195.41      3.85 o
  -2  10   5       12.67       19.23      3.03 o
  -1  10   5        1.90        5.21      3.17 o
   0  10   5        6.74       14.35      3.74 o
   1  10   5       61.97       61.32      3.80 o
   2  10   5       27.88       25.41      4.00 o
   3  10   5      416.98      413.63     10.35 o
   4  10   5       57.07       65.84      4.72 o
   5  10   5        7.75        9.06      3.14 o
   6  10   5        9.06        9.90      3.16 o
   7  10   5       40.16       44.65      2.80 o
   8  10   5       15.16       20.28      5.35 o
  -5  11   5      142.97      149.95      5.93 o
  -4  11   5        3.05        1.24      2.74 o
  -3  11   5       49.09       47.59      3.28 o
  -2  11   5        0.03        1.41      2.98 o
  -1  11   5      322.50      350.79     10.06 o
   0  11   5        0.80        6.44      4.50 o
   1  11   5       45.62       58.31      4.29 o
   2  11   5       10.21       21.22      7.36 o
   3  11   5      171.89      161.09     28.24 o
   4  11   5        6.96       16.55      7.23 o
   5  11   5      226.92      242.11      5.54 o
 -14   0   6        9.26       20.06     11.06 o
 -12   0   6      107.63      108.30      9.55 o
 -10   0   6      100.22      106.30     14.80 o
  -8   0   6       32.70       41.86      3.83 o
  -6   0   6      221.30      280.19      4.26 o
  -4   0   6     7956.76     8791.75    145.36 o
  -2   0   6       33.83       25.49      5.88 o
   0   0   6      718.02      660.93      8.12 o
   2   0   6     3855.04     3607.30    162.20 o
   4   0   6      550.51      529.57     21.05 o
   6   0   6       94.41       61.47      5.07 o
   8   0   6      245.94      242.62     10.03 o
  10   0   6       77.01       65.70      7.58 o
  12   0   6      196.97      194.62      3.89 o
  14   0   6       24.28       23.84      3.67 o
 -14   1   6       22.83       25.72      4.43 o
 -13   1   6        1.84       10.92      2.79 o
 -12   1   6        0.07        7.76      5.20 o
 -11   1   6      103.88      110.77      8.20 o
 -10   1   6       36.30       44.25      5.49 o
  -9   1   6      177.09      175.48      3.31 o
  -8   1   6       67.14       70.94      3.63 o
  -7   1   6      404.98      387.04      3.21 o
  -6   1   6       64.61       52.23      2.93 o
  -5   1   6     1133.80     1104.79     12.10 o
  -4   1   6       56.00       72.35      3.60 o
  -3   1   6      158.77      167.57      3.75 o
  -2   1   6       41.97       48.08      3.99 o
  -1   1   6     3955.44     3898.10     66.49 o
   0   1   6      276.07      264.07      5.06 o
   1   1   6     5763.19     5184.31     63.79 o
   2   1   6       42.95       40.48      3.12 o
   3   1   6      548.49      582.66     18.29 o
   4   1   6      573.40      549.04     26.82 o
   5   1   6      979.20      956.63     23.49 o
   6   1   6      463.85      506.03     12.82 o
   7   1   6      428.83      456.15     22.01 o
   8   1   6       10.29       23.30      4.63 o
   9   1   6       29.46       38.57      3.78 o
  10   1   6        0.09       -0.75      2.15 o
  11   1   6      219.78      213.56     12.04 o
  12   1   6        3.16        5.75      2.66 o
  13   1   6       10.56       13.08      2.36 o
  14   1   6        1.66       10.58      5.28 o
 -14   2   6        1.71        3.15      5.01 o
 -13   2   6       63.74       63.10      4.64 o
 -12   2   6       15.72       13.30      3.61 o
 -11   2   6        0.56        1.29      4.82 o
 -10   2   6        0.01       -3.54      3.73 o
  -9   2   6      329.02      330.73      4.70 o
  -8   2   6       10.26       13.68      2.92 o
  -7   2   6      126.11      119.23      3.46 o
  -6   2   6      711.50      750.91      5.06 o
  -5   2   6       37.79       56.79      4.05 o
  -4   2   6      355.92      407.20      3.99 o
  -3   2   6      172.18      176.29      4.51 o
  -2   2   6       25.76       22.95      3.92 o
  -1   2   6        4.29       11.90      4.13 o
   0   2   6     5385.50     4984.63     56.51 o
   1   2   6       41.87       57.61      3.22 o
   2   2   6      135.67      108.14      3.82 o
   3   2   6      217.05      192.10      3.75 o
   4   2   6      354.86      377.20      8.18 o
   5   2   6       28.89       33.66      2.90 o
   6   2   6      496.89      543.27     19.00 o
   7   2   6      757.65      747.96     24.99 o
   8   2   6        2.11        7.78      2.92 o
   9   2   6       30.46       25.27      3.13 o
  10   2   6       15.64       26.01      8.13 o
  11   2   6       62.00       67.12      8.29 o
  12   2   6       30.48       35.53      2.62 o
  13   2   6       37.72       43.07      2.74 o
  14   2   6        1.98        7.92      6.02 o
 -14   3   6        0.86        8.54      6.73 o
 -13   3   6       32.10       37.67      4.58 o
 -12   3   6       11.79       10.80      2.75 o
 -11   3   6       57.08       70.47      6.72 o
 -10   3   6        0.59       -2.96      2.96 o
  -9   3   6       33.40       38.78      2.40 o
  -8   3   6      601.39      603.99      4.06 o
  -7   3   6       22.48       39.15      3.85 o
  -6   3   6       17.82       20.05      2.78 o
  -5   3   6     1228.28     1189.95      9.77 o
  -4   3   6      203.45      246.13      5.58 o
  -3   3   6      783.97      844.92     15.26 o
  -2   3   6      792.33      850.58     13.76 o
  -1   3   6     4903.81     4889.21    187.20 o
   0   3   6       34.96       41.78      3.95 o
   1   3   6      923.45      878.68     16.09 o
   2   3   6     2405.38     2562.81     61.34 o
   3   3   6      704.98      645.40     18.24 o
   4   3   6       11.78        6.48      2.75 o
   5   3   6     1759.18     1754.96     31.72 o
   6   3   6      209.28      197.79      8.30 o
   7   3   6      292.32      299.08      6.75 o
   8   3   6      385.96      385.86      9.76 o
   9   3   6       48.07       60.31      3.19 o
  10   3   6        0.80        2.07      3.55 o
  11   3   6      460.44      414.18     16.15 o
  12   3   6      158.28      138.54     17.49 o
  13   3   6        0.07        6.07      2.80 o
  14   3   6       11.71       13.91      2.31 o
 -13   4   6       35.16       35.55      4.68 o
 -12   4   6       68.81       71.15      2.70 o
 -11   4   6        0.44        7.02      3.98 o
 -10   4   6       13.89       11.75      2.74 o
  -9   4   6      795.67      737.81     32.75 o
  -8   4   6      231.55      228.92      3.01 o
  -7   4   6      134.11      123.45      2.94 o
  -6   4   6      134.04      135.44      6.70 o
  -5   4   6       18.89       26.79      3.87 o
  -4   4   6      677.47      680.47     95.66 o
  -3   4   6      974.55      976.94     22.37 o
  -2   4   6      587.02      558.40     24.99 o
  -1   4   6      241.97      228.80      7.44 o
   0   4   6       35.66       49.05      5.52 o
   1   4   6       46.03       63.62      3.82 o
   2   4   6      685.96      634.20     17.70 o
   3   4   6     1566.55     1471.38     39.79 o
   4   4   6      481.85      462.54     11.53 o
   5   4   6       45.36       52.14      2.23 o
   6   4   6       33.06       34.60      2.60 o
   7   4   6      471.22      463.62     10.75 o
   8   4   6       16.00       14.49      2.38 o
   9   4   6        0.41       -1.46      3.72 o
  10   4   6       90.06       87.36      3.66 o
  11   4   6       26.44       21.85      2.51 o
  12   4   6        6.32       16.23      7.22 o
  13   4   6        2.66        4.72      2.41 o
 -13   5   6        0.26        5.79      2.91 o
 -12   5   6       26.69       27.16      9.03 o
 -11   5   6       44.86       47.93      6.82 o
 -10   5   6      182.94      185.90      3.69 o
  -9   5   6       57.88       65.92      4.30 o
  -8   5   6      442.79      432.57      7.70 o
  -7   5   6       23.22       30.82      3.26 o
  -6   5   6      247.63      256.84      6.81 o
  -5   5   6      155.52      165.45      3.83 o
  -4   5   6      909.27      884.13     18.36 o
  -3   5   6       15.05        9.78      3.30 o
  -2   5   6      195.34      220.93      9.51 o
  -1   5   6     1408.44     1417.16     39.28 o
   0   5   6      683.61      677.49     15.00 o
   1   5   6      173.56      154.69      8.81 o
   2   5   6      257.68      235.29      9.88 o
   3   5   6      141.21      137.50      5.30 o
   4   5   6      340.80      332.54      7.69 o
   5   5   6        1.45        1.63      2.81 o
   6   5   6      670.96      688.43     10.80 o
   7   5   6      137.67      130.91      5.04 o
   8   5   6        0.89       -2.10      2.10 o
   9   5   6       13.29       18.06      3.40 o
  10   5   6      584.71      582.89     17.03 o
  11   5   6       21.99       24.11      4.15 o
  12   5   6      104.26       93.45      3.33 o
  13   5   6       29.27       28.62      3.50 o
 -12   6   6        2.84        8.96      2.60 o
 -11   6   6       56.91       61.53      3.20 o
 -10   6   6        0.01        2.02      4.41 o
  -9   6   6        0.39       12.70      4.26 o
  -8   6   6      137.28      133.55      3.07 o
  -7   6   6       74.20       76.42      4.80 o
  -6   6   6      643.69      634.72     13.27 o
  -5   6   6      131.77      136.32      4.46 o
  -4   6   6      141.85      139.85      3.28 o
  -3   6   6      112.02      117.07      4.83 o
  -2   6   6        0.84        8.01      3.62 o
  -1   6   6      248.89      226.30      7.92 o
   0   6   6     1461.33     1372.33     37.89 o
   1   6   6      891.41      915.07     33.54 o
   2   6   6     1453.35     1331.53     49.69 o
   3   6   6       25.07       27.03      2.34 o
   4   6   6      361.80      363.16      5.50 o
   5   6   6      118.49      128.10      5.88 o
   6   6   6      426.33      394.78     12.83 o
   7   6   6        1.25        0.05      3.07 o
   8   6   6      188.75      181.21      8.63 o
   9   6   6       21.72       24.21      2.84 o
  10   6   6       60.99       57.47      4.35 o
  11   6   6        0.30       -2.75      2.75 o
  12   6   6      113.63      130.52      5.04 o
 -11   7   6       30.25       23.04      3.20 o
 -10   7   6       33.23       31.36      4.06 o
  -9   7   6      282.58      261.82     10.08 o
  -8   7   6       28.67       31.91      3.66 o
  -7   7   6        0.55        3.17      2.56 o
  -6   7   6      193.11      185.52      8.42 o
  -5   7   6      238.69      241.41      3.48 o
  -4   7   6       97.78       91.32      6.85 o
  -3   7   6     1851.44     1845.21     83.66 o
  -2   7   6      211.26      193.42      3.70 o
  -1   7   6        5.58        8.70      2.93 o
   0   7   6     1293.62     1230.87     30.37 o
   1   7   6      621.88      576.81     18.28 o
   2   7   6        8.01       12.18      3.58 o
   3   7   6     2975.66     2789.66     87.98 o
   4   7   6      801.03      804.04     16.75 o
   5   7   6        0.14        1.64      2.30 o
   6   7   6      919.56      883.02     25.21 o
   7   7   6      262.54      251.37      6.67 o
   8   7   6        2.01        9.75      2.63 o
   9   7   6      155.12      141.40      2.65 o
  10   7   6      360.52      356.44      9.53 o
  11   7   6      139.01      128.80      4.89 o
 -10   8   6        4.59       11.37      6.14 o
  -9   8   6        5.21       10.40      3.07 o
  -8   8   6       12.32       12.43      2.55 o
  -7   8   6       24.16       22.56      3.67 o
  -6   8   6       69.52       69.02      2.70 o
  -5   8   6       89.46       85.38      4.76 o
  -4   8   6       15.47       19.23      3.42 o
  -3   8   6       81.14       78.92      3.41 o
  -2   8   6       89.45       89.41      3.01 o
  -1   8   6       37.62       45.39      4.42 o
   0   8   6       16.39       21.09      3.43 o
   1   8   6       63.28       71.03      3.37 o
   2   8   6      192.58      187.75     15.59 o
   3   8   6       19.21       20.32      3.61 o
   4   8   6       32.42       37.48      5.87 o
   5   8   6       32.92       30.13      2.32 o
   6   8   6       21.09       23.91      2.55 o
   7   8   6        3.34        7.86      3.65 o
   8   8   6      120.73      122.54      4.10 o
   9   8   6        6.22        7.24      2.59 o
  10   8   6        0.04        1.43      2.55 o
  -9   9   6        0.07       -0.14      2.67 o
  -8   9   6       22.60       22.34      3.67 o
  -7   9   6        0.00       -1.44      2.58 o
  -6   9   6        0.17       -0.88      2.71 o
  -5   9   6       15.97       21.38      3.22 o
  -4   9   6       70.29       77.84      3.34 o
  -3   9   6       15.32       23.88      3.62 o
  -2   9   6       48.98       52.10      4.39 o
  -1   9   6        1.09        1.29      3.17 o
   0   9   6       36.75       31.92      4.85 o
   1   9   6       64.59       60.93      5.12 o
   2   9   6       11.40       10.83      3.59 o
   3   9   6      279.26      300.78      9.36 o
   4   9   6      141.95      156.35      3.92 o
   5   9   6       74.33       78.16      3.89 o
   6   9   6       35.75       35.44      2.76 o
   7   9   6        4.61       10.15      2.51 o
   8   9   6       37.75       41.31      2.92 o
   9   9   6        1.81        0.30      2.66 o
  -7  10   6        0.07        0.83      3.02 o
  -6  10   6        0.79        5.11      2.83 o
  -5  10   6       42.30       49.13      3.17 o
  -4  10   6       53.10       59.56      2.86 o
  -3  10   6      114.63      106.61      3.31 o
  -2  10   6      220.52      231.10      7.48 o
  -1  10   6       36.83       46.14      4.95 o
   0  10   6       71.63       81.82      4.35 o
   1  10   6      281.32      273.61      4.65 o
   2  10   6      191.03      185.30     10.44 o
   3  10   6        8.10       13.44      4.49 o
   4  10   6      145.27      149.50      4.57 o
   5  10   6      103.75      107.41     18.84 o
   6  10   6       20.79       19.67      3.16 o
   7  10   6       41.04       39.23      3.11 o
  -5  11   6        1.76        1.80      3.05 o
  -4  11   6      239.69      246.16      5.04 o
  -3  11   6        1.07        2.29      3.28 o
  -2  11   6       77.28       73.96     14.28 o
  -1  11   6        1.72        9.74      5.86 o
   0  11   6       23.22       13.86      4.57 o
   1  11   6       49.37       50.38      6.35 o
   2  11   6      237.69      247.73     10.54 o
   3  11   6       21.56       35.66     13.09 o
   4  11   6       15.57       18.05      4.71 o
   5  11   6        0.97        1.89      3.84 o
 -13   0   7        0.07        7.99     11.53 o
 -11   0   7      134.26      143.22      7.30 o
  -9   0   7       21.69       30.08      3.21 o
  -7   0   7      606.73      684.10     14.80 o
  -5   0   7      432.71      633.15     17.41 o
  -3   0   7      211.68      251.82      5.62 o
  -1   0   7     3212.86     3250.50     68.70 o
   1   0   7       71.15       73.72      4.14 o
   3   0   7      679.94      682.27     24.69 o
   5   0   7      721.82      645.28     68.26 o
   7   0   7      173.70      176.33     15.34 o
   9   0   7      354.22      339.87     21.81 o
  11   0   7        5.22        8.43      4.29 o
  13   0   7       96.63      100.87     14.39 o
 -14   1   7       16.58       18.93      2.85 o
 -13   1   7       48.31       55.93      7.35 o
 -12   1   7       22.05       26.73      4.18 o
 -11   1   7       37.22       41.98      3.65 o
 -10   1   7      118.28      112.02      9.00 o
  -9   1   7      237.60      241.10      3.37 o
  -8   1   7       40.16       49.54      4.62 o
  -7   1   7       28.48       37.66      6.15 o
  -6   1   7       57.45       38.52      3.43 o
  -5   1   7       71.97       71.07      3.32 o
  -4   1   7      988.14      968.32     10.15 o
  -3   1   7     2105.83     2339.31     13.42 o
  -2   1   7       93.16       79.65      3.59 o
  -1   1   7      263.71      216.36      4.64 o
   0   1   7     2159.74     2148.54     24.79 o
   1   1   7     1005.13     1027.85     18.91 o
   2   1   7       90.14      104.25      2.95 o
   3   1   7      954.24      965.41     27.19 o
   4   1   7     1341.29     1429.47     48.33 o
   5   1   7      112.26      151.63      7.39 o
   6   1   7     1394.28     1435.01     53.60 o
   7   1   7      110.29      107.84      4.60 o
   8   1   7      240.88      235.31     15.82 o
   9   1   7      277.21      265.03      8.07 o
  10   1   7        3.49       10.65      3.65 o
  11   1   7        0.16        5.91      2.28 o
  12   1   7        0.01       -0.12      4.90 o
  13   1   7        0.39       -0.15      3.22 o
  14   1   7       55.33       52.33      4.76 o
 -14   2   7        1.23        2.91      3.22 o
 -13   2   7        0.03       -0.22      2.74 o
 -12   2   7       80.95       86.39      4.34 o
 -11   2   7        4.60        7.83      6.00 o
 -10   2   7       10.99       21.53      9.46 o
  -9   2   7      162.47      139.12      6.99 o
  -8   2   7      361.42      363.02      5.23 o
  -7   2   7       79.51       81.38      2.91 o
  -6   2   7       11.79        4.35      3.00 o
  -5   2   7       78.21      100.98      3.77 o
  -4   2   7        2.27        1.96      3.37 o
  -3   2   7      548.65      599.99      6.53 o
  -2   2   7     2988.71     3169.56     48.37 o
  -1   2   7        6.43        0.94      4.73 o
   0   2   7      124.52      131.07      3.79 o
   1   2   7      573.86      470.09      6.33 o
   2   2   7     2527.53     2669.69     64.82 o
   3   2   7      285.47      310.83     10.88 o
   4   2   7      948.10      935.47     27.65 o
   5   2   7       60.88       45.38      4.76 o
   6   2   7      149.36      184.78      5.01 o
   7   2   7        0.65       -0.70      3.73 o
   8   2   7      503.55      523.56     19.09 o
   9   2   7      359.47      333.75     17.21 o
  10   2   7      313.27      309.30     11.85 o
  11   2   7        9.06        7.39      3.05 o
  12   2   7        0.98       -0.83      2.42 o
  13   2   7        6.95        6.29      5.05 o
  14   2   7      152.10      134.73      9.38 o
 -14   3   7       64.58       71.45     12.27 o
 -13   3   7       52.20       42.71      3.79 o
 -12   3   7       17.06       24.29      7.13 o
 -11   3   7        0.02        2.12      2.83 o
 -10   3   7      136.85      138.46      2.97 o
  -9   3   7        2.50       15.90      2.91 o
  -8   3   7      911.11      828.06      9.33 o
  -7   3   7       33.64       39.40      6.91 o
  -6   3   7      790.98      818.69      8.15 o
  -5   3   7        2.59        8.32      3.39 o
  -4   3   7     4093.50     4190.23     23.42 o
  -3   3   7      203.11      232.35      8.61 o
  -2   3   7      251.10      275.13      5.94 o
  -1   3   7       87.49      115.20      5.08 o
   0   3   7     1615.26     1439.61     20.40 o
   1   3   7        0.43        0.99      3.27 o
   2   3   7    12993.36    13041.79     27.05 o
   3   3   7     1581.59     1538.93     41.72 o
   4   3   7      606.11      646.45     16.66 o
   5   3   7      168.93      175.62     14.75 o
   6   3   7     1800.09     1835.05     41.40 o
   7   3   7      255.25      237.22     10.50 o
   8   3   7     1661.89     1689.51     53.52 o
   9   3   7      139.64      126.18      3.04 o
  10   3   7        0.33        6.82      3.07 o
  11   3   7       12.22       19.64      2.49 o
  12   3   7       88.59       92.45      6.72 o
  13   3   7        5.75       19.24      2.55 o
  14   3   7       53.61       38.86      6.66 o
 -13   4   7        7.18        3.41      5.69 o
 -12   4   7       63.05       59.15      7.84 o
 -11   4   7      199.44      175.86      3.91 o
 -10   4   7       17.77       24.31      3.03 o
  -9   4   7      149.96      146.54      5.80 o
  -8   4   7       11.37       15.46      2.80 o
  -7   4   7      116.00      121.47      4.49 o
  -6   4   7      536.78      521.71      5.67 o
  -5   4   7      374.72      360.88      9.08 o
  -4   4   7       14.70       19.77      3.46 o
  -3   4   7        1.30        7.89      3.40 o
  -2   4   7      339.41      363.83     12.72 o
  -1   4   7      472.09      379.29      8.23 o
   0   4   7     1017.33      965.63      5.78 o
   1   4   7      128.34      121.02      6.27 o
   2   4   7       89.02       87.47      2.84 o
   3   4   7      293.96      271.54      7.09 o
   4   4   7      204.89      187.37      3.43 o
   5   4   7       62.04       63.47      2.74 o
   6   4   7       20.89       21.83      3.06 o
   7   4   7       34.86       42.77      3.02 o
   8   4   7        3.68        8.07      3.76 o
   9   4   7       10.83        4.32      2.19 o
  10   4   7      156.20      151.26      2.95 o
  11   4   7       13.14        9.59      4.20 o
  12   4   7       15.76       13.79      3.15 o
  13   4   7       12.69       20.88      4.04 o
 -13   5   7        2.45        0.42      2.87 o
 -12   5   7        0.82        2.67      2.79 o
 -11   5   7        4.04        0.87      6.60 o
 -10   5   7       24.38       26.88      5.38 o
  -9   5   7       35.12       42.19      2.84 o
  -8   5   7      469.35      452.66      4.32 o
  -7   5   7       20.66       25.82      3.35 o
  -6   5   7      330.89      307.26      5.47 o
  -5   5   7      205.58      199.68      3.23 o
  -4   5   7       62.66       68.00      3.58 o
  -3   5   7      166.37      167.54      5.00 o
  -2   5   7       27.14       21.16      3.06 o
  -1   5   7        3.27        3.11      3.41 o
   0   5   7       73.41       89.76      4.85 o
   1   5   7     2022.17     1853.26     45.14 o
   2   5   7      337.79      344.24     13.82 o
   3   5   7      237.68      228.41      3.70 o
   4   5   7       36.02       43.63      2.59 o
   5   5   7      208.67      207.43      4.74 o
   6   5   7        0.36       -0.53      3.27 o
   7   5   7     1111.45     1094.28     29.66 o
   8   5   7        1.44        5.86      2.72 o
   9   5   7      126.63      136.95      5.64 o
  10   5   7       39.95       45.64      2.52 o
  11   5   7      130.23      140.01      5.50 o
  12   5   7       51.68       42.50      5.58 o
  13   5   7      204.91      180.45      5.99 o
 -12   6   7       37.57       41.55      6.55 o
 -11   6   7       10.76       10.42      2.93 o
 -10   6   7       20.24       26.93      2.81 o
  -9   6   7      150.18      150.84      2.85 o
  -8   6   7       28.60       32.33      5.21 o
  -7   6   7      109.73      118.33      4.06 o
  -6   6   7      472.76      475.64      6.83 o
  -5   6   7      126.58      124.45      3.68 o
  -4   6   7        8.12       13.79      3.27 o
  -3   6   7     1651.22     1544.88     44.11 o
  -2   6   7       52.29       57.98      3.01 o
  -1   6   7      776.56      693.88     18.91 o
   0   6   7       78.49       75.79      5.09 o
   1   6   7     1386.26     1316.82     48.68 o
   2   6   7      629.49      613.48     25.18 o
   3   6   7     1187.81     1065.50     16.77 o
   4   6   7      135.04      127.98      3.86 o
   5   6   7      577.36      564.34      8.98 o
   6   6   7        0.01        7.36      3.89 o
   7   6   7      276.32      290.28      7.15 o
   8   6   7       84.31       86.26      3.08 o
   9   6   7      384.27      383.05     13.37 o
  10   6   7      202.66      203.03      5.24 o
  11   6   7        0.75        5.44      2.67 o
  12   6   7       33.39       34.71      4.21 o
 -11   7   7       12.87       10.32      2.42 o
 -10   7   7       30.20       29.91      4.14 o
  -9   7   7      315.01      285.13      9.15 o
  -8   7   7        0.87        3.21      5.69 o
  -7   7   7       95.62       97.50      4.45 o
  -6   7   7      481.55      460.71      9.27 o
  -5   7   7      236.22      224.36      5.05 o
  -4   7   7      217.68      203.66      7.91 o
  -3   7   7     1814.32     1792.79     69.79 o
  -2   7   7      122.94      107.32      3.38 o
  -1   7   7      329.82      308.17     12.48 o
   0   7   7      390.66      364.43     14.29 o
   1   7   7     1239.90     1233.59     53.90 o
   2   7   7        6.78        8.69      5.49 o
   3   7   7     1006.59      931.14     17.91 o
   4   7   7       24.62       33.39      2.64 o
   5   7   7       65.84       69.66      3.14 o
   6   7   7      175.30      174.87     13.99 o
   7   7   7      443.82      446.37     11.21 o
   8   7   7       17.86       21.77      2.96 o
   9   7   7      186.86      173.77      6.28 o
  10   7   7       43.34       44.23      2.50 o
  11   7   7        5.73        8.53      2.50 o
 -10   8   7       42.89       35.11      2.79 o
  -9   8   7        0.22       -2.79      2.79 o
  -8   8   7        9.65       11.16      3.72 o
  -7   8   7       34.10       34.70      2.58 o
  -6   8   7      583.79      559.25     15.63 o
  -5   8   7      141.47      132.43      3.10 o
  -4   8   7        8.04        7.43      2.87 o
  -3   8   7        4.44        5.13      2.64 o
  -2   8   7        0.40       -0.66      2.77 o
  -1   8   7      207.89      204.71      5.95 o
   0   8   7       55.34       55.45      3.63 o
   1   8   7      128.50      124.52      3.43 o
   2   8   7      122.58      114.92      3.93 o
   3   8   7       23.84       20.59      4.15 o
   4   8   7        8.18       15.35      3.70 o
   5   8   7      133.06      115.62      2.80 o
   6   8   7       21.84       22.30      2.48 o
   7   8   7       27.63       32.65      3.71 o
   8   8   7       30.31       30.87      2.82 o
   9   8   7        1.39        6.26      2.41 o
  10   8   7       12.85       12.86      3.47 o
  -9   9   7       14.74       12.08      5.25 o
  -8   9   7       24.87       21.40      4.16 o
  -7   9   7       17.83       20.76      2.65 o
  -6   9   7        0.82        5.72      4.97 o
  -5   9   7       21.61       18.74      3.25 o
  -4   9   7        7.47       16.55      2.97 o
  -3   9   7       29.92       33.28      3.08 o
  -2   9   7       14.41       14.36      2.95 o
  -1   9   7       14.36       20.52      3.05 o
   0   9   7       47.92       66.14      9.62 o
   1   9   7       73.28       69.94      3.36 o
   2   9   7       50.16       56.63      6.14 o
   3   9   7       44.99       60.47      5.44 o
   4   9   7      110.60       91.10      4.02 o
   5   9   7        0.01        7.94      4.73 o
   6   9   7       39.13       47.96      3.27 o
   7   9   7       27.36       28.05      2.87 o
   8   9   7       23.72       23.87      2.56 o
   9   9   7        2.81        2.69      2.76 o
  -7  10   7       48.57       43.79      3.13 o
  -6  10   7      139.04      130.88      2.75 o
  -5  10   7      227.74      221.92      6.03 o
  -4  10   7        9.32       18.00      3.08 o
  -3  10   7       24.50       28.45      3.32 o
  -2  10   7       73.83       85.10      6.63 o
  -1  10   7       81.89       78.32      3.35 o
   0  10   7       73.76       80.51      5.65 o
   1  10   7       78.62       73.54      7.30 o
   2  10   7        0.10       -4.38      4.38 o
   3  10   7       30.77       41.77      4.54 o
   4  10   7       24.27       20.60      4.49 o
   5  10   7        9.71       15.20      4.09 o
   6  10   7        0.09        9.35      5.43 o
   7  10   7       26.67       24.84      3.46 o
  -5  11   7        1.39        5.77      3.32 o
  -4  11   7        0.45       10.10      3.45 o
  -3  11   7        3.47        5.62      3.19 o
  -2  11   7       27.47       25.44      3.51 o
  -1  11   7       23.98       33.96      7.99 o
   0  11   7        2.22        5.04      3.63 o
   1  11   7        1.06        5.56      8.17 o
   2  11   7       39.93       39.18      3.89 o
   3  11   7        0.01        5.54      4.60 o
   4  11   7       16.69       16.89      4.69 o
   5  11   7        2.23        2.61      4.60 o
 -14   0   8        3.54        8.53      9.14 o
 -12   0   8      113.09      110.99      4.56 o
 -10   0   8      214.25      221.22      4.17 o
  -8   0   8      367.87      317.66     11.29 o
  -6   0   8       37.74       41.54     12.21 o
  -4   0   8     2249.33     2603.09      9.85 o
  -2   0   8     1192.99     1286.82     14.11 o
   0   0   8      496.08      515.55      8.31 o
   2   0   8      181.35      190.64      5.61 o
   4   0   8      110.21       87.83      7.35 o
   6   0   8      182.28      203.56     14.80 o
   8   0   8      109.21       86.38      5.22 o
  10   0   8       96.91      114.18      9.68 o
  12   0   8       42.60       41.66      4.42 o
  14   0   8        4.25        3.69     20.94 o
 -14   1   8       32.10       29.98      5.01 o
 -13   1   8        7.59        7.39      5.44 o
 -12   1   8      122.24      120.88      5.58 o
 -11   1   8       35.12       35.24      5.10 o
 -10   1   8       12.49       15.72      2.73 o
  -9   1   8        0.20        9.29      3.40 o
  -8   1   8       55.89       53.21      3.72 o
  -7   1   8       59.24       63.19      2.75 o
  -6   1   8       10.48       22.44      4.76 o
  -5   1   8      297.64      335.69      3.55 o
  -4   1   8        2.69        0.75      3.23 o
  -3   1   8       22.67       28.27      3.50 o
  -2   1   8        0.18       -3.04      5.49 o
  -1   1   8     1684.24     1725.84     26.15 o
   0   1   8      358.06      316.22      3.75 o
   1   1   8      183.71      167.27      3.41 o
   2   1   8        9.50       28.93      2.98 o
   3   1   8      848.51      830.24     20.56 o
   4   1   8        2.41       17.34      2.70 o
   5   1   8      168.62      184.62      5.83 o
   6   1   8      335.03      364.86     24.32 o
   7   1   8       83.83      104.84      4.58 o
   8   1   8        4.35        7.97      5.90 o
   9   1   8      117.29      133.56     11.26 o
  10   1   8        0.49       -0.35      4.25 o
  11   1   8      132.94      121.91      4.03 o
  12   1   8      194.42      186.17      6.63 o
  13   1   8        0.06        8.83      3.50 o
  14   1   8        0.10        8.45      5.71 o
 -14   2   8        9.32       11.31      4.76 o
 -13   2   8       99.82      105.51      3.01 o
 -12   2   8       21.96       32.82      7.42 o
 -11   2   8      124.94      132.67      4.97 o
 -10   2   8       67.68       75.67      6.80 o
  -9   2   8       11.82       10.92      2.50 o
  -8   2   8       31.01       32.49      4.02 o
  -7   2   8     2044.43     2107.77     12.48 o
  -6   2   8        0.10        4.37      2.79 o
  -5   2   8     4651.36     5047.30     32.26 o
  -4   2   8      237.96      269.15      3.91 o
  -3   2   8      947.39     1109.40     11.51 o
  -2   2   8        6.32       10.33      3.46 o
   0   2   8      246.19      199.43      4.23 o
   1   2   8     5174.65     5007.76     97.20 o
   2   2   8      189.45      192.57      3.89 o
   3   2   8      206.35      220.55      7.98 o
   4   2   8      238.71      220.90      5.20 o
   5   2   8     4723.59     4776.17    152.13 o
   6   2   8       68.00       61.76      2.48 o
   7   2   8      991.84      942.15     34.21 o
   8   2   8      118.13       89.34      4.68 o
   9   2   8      372.12      354.79     13.27 o
  10   2   8        0.39        3.01      2.75 o
  11   2   8      317.84      320.28     11.36 o
  12   2   8        2.47        4.58      4.47 o
  13   2   8       12.80       20.63      4.04 o
  14   2   8        4.68       12.60      3.78 o
 -13   3   8      127.06      116.03      5.48 o
 -12   3   8        1.12        3.54      3.33 o
 -11   3   8       75.73       76.70      5.45 o
 -10   3   8       70.07       64.64      5.33 o
  -9   3   8      217.27      217.56      6.61 o
  -8   3   8       93.47       95.64      4.48 o
  -7   3   8     1144.21     1151.59      7.03 o
  -6   3   8       10.75       15.37      3.30 o
  -5   3   8      299.04      309.40      5.41 o
  -4   3   8      312.75      364.13      3.96 o
  -3   3   8      224.27      181.45      4.12 o
  -2   3   8       32.21       21.66      3.42 o
  -1   3   8     7241.17     7186.82    219.95 o
   0   3   8     2015.74     2110.03     36.91 o
   1   3   8      287.20      267.95      6.81 o
   2   3   8       25.49       16.31      2.54 o
   3   3   8     1112.54     1056.58     23.80 o
   4   3   8      686.29      664.14     15.04 o
   5   3   8      341.92      341.44      9.21 o
   6   3   8      498.50      525.78     11.74 o
   7   3   8       16.98       20.44      2.87 o
   8   3   8      139.10      123.30      7.29 o
   9   3   8      472.89      450.39     18.27 o
  10   3   8       28.11       27.34      4.13 o
  11   3   8       81.49       74.86      3.32 o
  12   3   8        7.79        7.49      9.80 o
  13   3   8       10.86       22.60      3.31 o
 -13   4   8        1.47        5.90      3.03 o
 -12   4   8        3.18       -0.07      7.92 o
 -11   4   8       36.71       43.84      5.42 o
 -10   4   8       37.42       40.68      5.47 o
  -9   4   8      172.47      165.66      4.23 o
  -8   4   8        9.20        7.74      4.67 o
  -7   4   8      211.06      214.03      3.48 o
  -6   4   8      282.95      288.19      7.51 o
  -5   4   8      404.27      409.11      7.30 o
  -4   4   8        0.65        1.04      4.64 o
  -3   4   8       61.09       53.96      3.95 o
  -2   4   8      492.78      523.83     20.93 o
  -1   4   8      339.84      327.86      5.63 o
   0   4   8     1360.17     1364.88     22.70 o
   1   4   8      334.34      337.63      5.85 o
   2   4   8        1.08       -0.57      2.72 o
   3   4   8      123.34      149.63      4.61 o
   4   4   8      745.68      713.44     16.77 o
   5   4   8      126.77      123.06      5.65 o
   6   4   8      618.39      566.67     14.73 o
   7   4   8      154.31      166.00      4.15 o
   8   4   8       11.63       12.02      2.17 o
   9   4   8       98.96       99.81      4.31 o
  10   4   8      194.12      193.86      7.41 o
  11   4   8       77.63       86.98      5.15 o
  12   4   8       11.50       15.15      2.73 o
  13   4   8       32.82       38.00      3.12 o
 -13   5   8       16.18       13.24      5.24 o
 -12   5   8        2.98       -2.10      2.62 o
 -11   5   8        7.67        5.35      5.23 o
 -10   5   8       32.67       30.39      2.43 o
  -9   5   8        4.12        7.45      2.81 o
  -8   5   8       88.42       88.85      3.76 o
  -7   5   8        7.31       10.65      3.65 o
  -6   5   8      110.92      116.99      3.45 o
  -5   5   8       67.25       72.88      4.81 o
  -4   5   8      423.63      397.74     15.59 o
  -3   5   8      113.27       96.33      4.15 o
  -2   5   8     1758.27     1715.13     46.49 o
  -1   5   8       50.90       45.01      3.89 o
   0   5   8      333.29      331.88      4.22 o
   1   5   8      173.54      176.36      5.01 o
   2   5   8       46.08       35.75      7.25 o
   3   5   8       72.51       64.67      4.53 o
   4   5   8     1815.15     1674.27     33.80 o
   5   5   8       45.89       35.20      2.49 o
   6   5   8      321.64      305.96     10.62 o
   7   5   8        2.21        3.20      2.41 o
   8   5   8        7.13       13.53      4.34 o
   9   5   8       14.75       20.09      4.37 o
  10   5   8      130.79      112.40     11.53 o
  11   5   8       14.73       15.41      2.59 o
  12   5   8       80.40       82.74      6.65 o
 -12   6   8      174.36      151.47      3.31 o
 -11   6   8        7.54       14.95      4.36 o
 -10   6   8      125.55      114.91      2.81 o
  -9   6   8       17.37       30.40      3.18 o
  -8   6   8      312.13      296.43      7.48 o
  -7   6   8      107.24       96.13      5.27 o
  -6   6   8      641.73      664.85     12.91 o
  -5   6   8      213.09      225.23      3.95 o
  -4   6   8      731.82      718.80     18.06 o
  -3   6   8      127.61      121.96      4.85 o
  -2   6   8     1919.88     1920.59     53.75 o
  -1   6   8      256.47      225.62      4.47 o
   0   6   8     1921.98     1820.49     43.90 o
   1   6   8       78.81       80.37      4.13 o
   2   6   8      354.43      353.46     15.47 o
   3   6   8      403.20      391.64      6.29 o
   4   6   8     1718.89     1612.32     20.23 o
   5   6   8      233.10      218.66      4.29 o
   6   6   8     1562.12     1517.27     32.79 o
   7   6   8      298.22      301.98     12.10 o
   8   6   8        5.85        7.72      2.45 o
   9   6   8       37.92       42.52      3.69 o
  10   6   8      150.96      166.19     13.93 o
  11   6   8       50.42       54.43      5.14 o
  12   6   8      361.65      304.86     14.08 o
 -11   7   8       63.18       52.68      4.77 o
 -10   7   8       16.20        8.34      3.17 o
  -9   7   8      169.10      152.77      3.16 o
  -8   7   8       24.19       29.25      3.16 o
  -7   7   8        1.75       11.38      7.53 o
  -6   7   8      550.43      564.84     10.88 o
  -5   7   8      312.91      310.15      7.59 o
  -4   7   8        3.65        4.45      2.52 o
  -3   7   8      279.37      248.68      6.47 o
  -2   7   8      372.30      354.61     11.80 o
  -1   7   8      447.43      396.49      5.79 o
   0   7   8      416.22      419.35     21.38 o
   1   7   8      565.37      543.13     16.99 o
   2   7   8      251.74      262.56     20.00 o
   3   7   8      579.02      540.50      4.94 o
   4   7   8      429.97      383.14      3.41 o
   5   7   8        6.80       12.18      2.56 o
   6   7   8       34.26       43.84      4.05 o
   7   7   8        1.03        2.13      2.69 o
   8   7   8       28.01       24.70      3.23 o
   9   7   8       33.79       36.63      2.70 o
  10   7   8        1.91        9.94      3.01 o
  11   7   8       56.95       53.59      5.56 o
 -10   8   8        2.90        0.20      2.91 o
  -9   8   8        0.20        8.46      4.74 o
  -8   8   8        0.29        2.03      2.76 o
  -7   8   8       87.55       87.95      3.16 o
  -6   8   8        7.62       10.47      2.88 o
  -5   8   8        3.29        3.93      2.67 o
  -4   8   8       33.63       36.53      3.40 o
  -3   8   8        4.07        4.27      2.78 o
  -2   8   8       11.61        8.32      3.58 o
  -1   8   8      306.24      296.17      9.15 o
   0   8   8       26.72       29.46      3.14 o
   1   8   8      385.54      389.50     20.26 o
   2   8   8       88.62       99.87      4.70 o
   3   8   8      480.57      447.21      5.39 o
   4   8   8       12.11       13.48      4.11 o
   5   8   8      125.44      115.55      3.32 o
   6   8   8        0.01       -2.64      2.64 o
   7   8   8        1.12        5.95      2.45 o
   8   8   8       23.47       25.72      2.47 o
   9   8   8       49.33       48.30      5.38 o
  10   8   8       11.69       20.00      6.21 o
  -9   9   8       12.49       15.80      3.07 o
  -8   9   8        1.02       -0.22      2.40 o
  -7   9   8       61.10       54.52      3.60 o
  -6   9   8      109.30      107.71      5.86 o
  -5   9   8        3.58        3.71      3.18 o
  -4   9   8        7.74       10.97      2.75 o
  -3   9   8       14.29       24.05      2.94 o
  -2   9   8       40.91       45.70      3.54 o
  -1   9   8        2.77        8.62      3.51 o
   0   9   8        4.76        4.41      3.56 o
   1   9   8        6.08        3.38      3.61 o
   2   9   8       50.04       57.86      9.14 o
   3   9   8       11.84       27.89      9.44 o
   4   9   8       71.94       66.37      3.32 o
   5   9   8        6.80        7.16      3.36 o
   6   9   8        4.73        2.10      4.52 o
   7   9   8       22.05       25.37      2.83 o
   8   9   8        0.08        4.92      2.74 o
   9   9   8       49.21       60.29      8.89 o
  -7  10   8        0.00        3.16      5.57 o
  -6  10   8        0.13        2.87      3.77 o
  -5  10   8        1.62       11.86      4.97 o
  -4  10   8        6.38        6.30      3.94 o
  -3  10   8       40.41       45.73      3.64 o
  -2  10   8       10.64       14.24      3.16 o
  -1  10   8        0.40       -3.02      3.02 o
   0  10   8       10.24       10.58      3.85 o
   1  10   8       36.42       34.54      4.50 o
   2  10   8       21.13       26.78      4.48 o
   3  10   8       16.35       24.66      3.26 o
   4  10   8      113.92      111.98      4.75 o
   5  10   8        2.70        1.85      4.96 o
   6  10   8        3.92       18.27      4.27 o
   7  10   8        0.92        2.50      3.98 o
  -4  11   8        7.81       15.50      4.95 o
  -3  11   8        8.29       15.15      3.27 o
  -2  11   8        5.46        1.43      3.35 o
  -1  11   8       34.31       35.53      5.76 o
   0  11   8       64.87       76.03     15.15 o
   1  11   8        9.57       12.22      4.52 o
   2  11   8       11.28        7.32      3.28 o
   3  11   8       13.23       24.60      4.57 o
   4  11   8        6.50        9.31      4.68 o
 -13   0   9      147.91      186.29     13.28 o
 -11   0   9       11.44       13.55      3.63 o
  -9   0   9       29.66       32.95      7.69 o
  -7   0   9      925.59      964.08      8.46 o
  -5   0   9       28.76       25.20      4.80 o
  -3   0   9      211.39      258.58      7.66 o
  -1   0   9      554.05      569.86      7.98 o
   1   0   9       89.85      103.08      4.92 o
   3   0   9      162.52      165.29      9.31 o
   5   0   9       28.97       43.65      5.05 o
   7   0   9      177.97      173.25     28.99 o
   9   0   9      319.50      286.99     34.76 o
  11   0   9      108.90      108.52     14.09 o
  13   0   9      116.91       91.88     13.68 o
 -14   1   9        0.01        4.08      7.02 o
 -13   1   9        5.61       11.39      6.30 o
 -12   1   9        9.50       14.96      2.86 o
 -11   1   9        2.10       -0.69      5.78 o
 -10   1   9        4.61        8.98      2.34 o
  -9   1   9       60.25       47.63      3.12 o
  -8   1   9       85.42       86.96      5.05 o
  -7   1   9      126.90      120.58      5.50 o
  -6   1   9     1068.96     1049.19     20.13 o
  -5   1   9      154.91      134.40      3.32 o
  -4   1   9       47.27       54.34      3.36 o
  -3   1   9      304.30      299.03      4.26 o
  -2   1   9        0.24        2.07      4.08 o
  -1   1   9        4.22       -0.19      3.40 o
   0   1   9       14.11       15.48      3.13 o
   1   1   9      556.58      502.84     14.30 o
   2   1   9     2075.76     2062.35     40.65 o
   3   1   9     2428.26     2311.81     53.34 o
   4   1   9      202.37      173.79      4.53 o
   5   1   9      216.77      225.53     21.41 o
   6   1   9       45.77       38.28      2.57 o
   7   1   9       82.87       95.10      6.45 o
   8   1   9        3.60        8.48      2.82 o
   9   1   9      162.55      184.25      8.17 o
  10   1   9       19.14       30.91     12.31 o
  11   1   9       39.91       39.38      6.85 o
  12   1   9        0.48        0.92      3.03 o
  13   1   9        1.08        2.36      4.56 o
  14   1   9        5.42       12.51      2.42 o
 -14   2   9      128.97      125.23      7.10 o
 -13   2   9        3.83        4.68      5.15 o
 -12   2   9        5.96        6.98      2.73 o
 -11   2   9       19.75       27.15      2.49 o
 -10   2   9      929.38      922.60     10.86 o
  -9   2   9       18.16       21.49      2.87 o
  -8   2   9      529.32      523.05     13.11 o
  -7   2   9        0.54        4.17      2.50 o
  -6   2   9      171.52      198.39      5.16 o
  -5   2   9      261.03      234.67      3.34 o
  -4   2   9     6076.94     6530.25     70.33 o
  -3   2   9      156.58      185.46      3.75 o
  -2   2   9     4037.75     4283.43     52.71 o
  -1   2   9       38.81       43.90      3.88 o
   0   2   9     1033.80     1099.56     18.94 o
   1   2   9      339.04      352.66      7.96 o
   3   2   9      722.26      707.97     17.19 o
   4   2   9     1192.94     1316.76     41.95 o
   5   2   9        0.65        7.09      2.87 o
   6   2   9      516.18      471.85     13.79 o
   7   2   9       72.44       59.21      3.11 o
   8   2   9      866.99      878.18     30.20 o
   9   2   9        0.97        3.84      2.44 o
  10   2   9      236.03      212.76     13.57 o
  11   2   9       13.00       17.57      2.75 o
  12   2   9       80.98       67.60      8.50 o
  13   2   9        9.66       13.44      2.38 o
 -13   3   9       16.80       14.35      3.48 o
 -12   3   9       41.65       42.42      2.68 o
 -11   3   9       63.45       63.01      2.64 o
 -10   3   9      101.81       95.27      6.60 o
  -9   3   9       56.71       54.41      5.48 o
  -8   3   9       37.84       47.59      3.53 o
  -7   3   9       29.48       37.68      4.88 o
  -6   3   9      600.94      621.01      5.19 o
  -5   3   9      300.21      340.25      3.92 o
  -4   3   9      208.31      252.02      4.01 o
  -3   3   9      990.16     1134.08     24.46 o
  -2   3   9      263.49      267.11      4.51 o
  -1   3   9      394.07      404.40      9.78 o
   0   3   9      145.07      165.20      5.12 o
   1   3   9     2453.67     2666.09     53.72 o
   2   3   9      124.78       98.46      2.43 o
   3   3   9       16.36       31.23      3.97 o
   4   3   9       15.54       23.51      2.77 o
   5   3   9       13.19       23.42      2.95 o
   6   3   9      145.17      149.98     14.05 o
   7   3   9      315.78      333.43     13.34 o
   8   3   9      410.04      400.25     14.12 o
   9   3   9        3.74        5.77      2.36 o
  10   3   9       33.00       37.71      2.77 o
  11   3   9        0.37        5.54      2.69 o
  12   3   9        1.80        2.83      3.32 o
  13   3   9       18.33       26.35      2.59 o
 -13   4   9       15.02       10.39      5.07 o
 -12   4   9       48.78       51.52      5.81 o
 -11   4   9       37.46       38.31      3.71 o
 -10   4   9      116.17      114.53      4.32 o
  -9   4   9      220.68      218.99     11.28 o
  -8   4   9        1.72        4.59      5.72 o
  -7   4   9      100.51       98.06      3.75 o
  -6   4   9       42.08       43.95      4.07 o
  -5   4   9       31.38       46.42      3.87 o
  -4   4   9      140.96      139.78      4.12 o
  -3   4   9     1393.41     1461.45     25.15 o
  -2   4   9      451.22      476.40      9.13 o
  -1   4   9      657.97      715.88     14.48 o
   0   4   9      579.81      533.67     10.80 o
   1   4   9       92.02       90.73      3.58 o
   2   4   9     1851.81     1907.62     43.83 o
   3   4   9      642.46      583.29     14.69 o
   4   4   9       93.84      105.29      3.09 o
   5   4   9       18.29       11.82      4.62 o
   6   4   9      468.94      435.31     10.01 o
   7   4   9       53.81       71.59      3.32 o
   8   4   9      345.04      334.38     10.61 o
   9   4   9        1.84        3.56      2.92 o
  10   4   9        0.09        3.12      2.82 o
  11   4   9       48.62       58.30      3.85 o
  12   4   9       27.03       23.26      3.43 o
  13   4   9        1.75        7.05      3.96 o
 -12   5   9        7.68        7.77      3.40 o
 -11   5   9        9.92       22.90      2.83 o
 -10   5   9       51.01       39.46      3.21 o
  -9   5   9       19.11       20.63      4.17 o
  -8   5   9       48.29       41.80     11.52 o
  -7   5   9      510.36      495.63     78.92 o
  -6   5   9      211.44      205.90      4.58 o
  -5   5   9       75.92       87.31      3.89 o
  -4   5   9      107.78      123.32      3.90 o
  -3   5   9       96.50       96.00      4.21 o
  -2   5   9       19.40       24.07      3.36 o
  -1   5   9     1132.48     1038.26     24.59 o
   0   5   9       27.46       19.26      4.51 o
   1   5   9      424.12      388.73     11.76 o
   2   5   9       93.83       94.53      3.49 o
   3   5   9       79.87       78.91      3.17 o
   4   5   9      181.19      167.45      5.29 o
   5   5   9       56.32       59.75      6.16 o
   6   5   9       16.46       25.78      4.04 o
   7   5   9      342.09      337.36      5.87 o
   8   5   9      106.36      106.87      3.56 o
   9   5   9        5.02       14.87      3.19 o
  10   5   9        4.61       10.69      2.34 o
  11   5   9       35.46       31.31      2.49 o
  12   5   9       93.46      101.63      8.83 o
 -12   6   9       58.16       53.91      7.09 o
 -11   6   9      132.76      121.99      4.03 o
 -10   6   9      202.87      182.93      6.22 o
  -9   6   9      767.62      770.77     14.31 o
  -8   6   9       29.93       30.58      2.83 o
  -7   6   9      936.60      899.22     20.22 o
  -6   6   9      140.21      137.30      3.69 o
  -5   6   9     1338.07     1393.49     29.06 o
  -4   6   9       89.32       88.45      3.21 o
  -3   6   9     2735.89     2710.19     74.97 o
  -2   6   9       72.39       79.13      3.53 o
  -1   6   9      986.33      983.90     10.80 o
   0   6   9      158.49      140.71      5.79 o
   1   6   9     1199.05     1116.77     35.49 o
   2   6   9      503.31      491.02     25.20 o
   3   6   9     3193.92     2964.79      8.71 o
   4   6   9       81.32       79.82      2.76 o
   5   6   9        0.43        1.43      2.97 o
   6   6   9      111.32      110.87      4.22 o
   7   6   9      522.71      524.98     15.84 o
   8   6   9       29.00       31.12      2.85 o
   9   6   9      348.88      356.09     11.79 o
  10   6   9      121.56      116.56      3.24 o
  11   6   9       31.60       34.22      2.53 o
  12   6   9        7.59       15.47      2.36 o
 -11   7   9        3.63       -1.03      4.58 o
 -10   7   9       36.20       38.14      3.97 o
  -9   7   9        7.13       12.18      2.83 o
  -8   7   9       10.52       13.22      2.82 o
  -7   7   9        8.21       12.12      2.77 o
  -6   7   9      614.13      611.14     15.97 o
  -5   7   9      105.48      110.68      5.26 o
  -4   7   9      105.34      108.04      2.80 o
  -3   7   9        0.65        3.08      2.78 o
  -2   7   9      101.86       90.44      3.39 o
  -1   7   9       65.32       66.13      6.02 o
   0   7   9      152.47      152.79      4.38 o
   1   7   9       50.64       52.51      5.52 o
   2   7   9      299.35      276.96      8.13 o
   3   7   9       42.11       34.64      7.74 o
   4   7   9       20.96       24.76      3.79 o
   5   7   9      210.46      198.21      3.23 o
   6   7   9      212.46      211.92      6.76 o
   7   7   9        5.59        3.74      2.96 o
   8   7   9       60.38       49.40      2.48 o
   9   7   9        4.90       23.86      5.79 o
  10   7   9        8.61       13.77      2.87 o
  11   7   9        0.63        8.52      2.63 o
 -10   8   9        0.06        4.80      2.91 o
  -9   8   9        4.67        3.52      3.29 o
  -8   8   9      118.54      108.86      3.56 o
  -7   8   9        0.62        3.41      2.77 o
  -6   8   9       12.97       18.29      3.01 o
  -5   8   9        9.48       10.26      3.17 o
  -4   8   9      172.95      183.08      8.74 o
  -3   8   9       41.88       38.20      6.47 o
  -2   8   9       73.87       78.23      3.73 o
  -1   8   9        0.21        4.34      2.72 o
   0   8   9      152.90      158.17     13.09 o
   1   8   9       40.74       45.65      7.41 o
   2   8   9        0.05        5.22      3.58 o
   3   8   9       24.85       27.41      3.20 o
   4   8   9      118.44      104.77      4.60 o
   5   8   9       19.86       32.43      3.65 o
   6   8   9       36.25       43.98      4.83 o
   7   8   9       53.81       57.10      2.72 o
   8   8   9        1.80        0.35      3.40 o
   9   8   9        4.70       -1.32      2.97 o
  10   8   9       26.37       26.96      4.08 o
  -8   9   9      116.95      108.60      5.00 o
  -7   9   9       13.93       17.56      2.81 o
  -6   9   9        0.99       -3.45      5.10 o
  -5   9   9       79.87       89.72      5.20 o
  -4   9   9        4.37        7.45      3.50 o
  -3   9   9       66.07       78.48      6.25 o
  -2   9   9       86.40      100.84      3.72 o
  -1   9   9       20.75       24.60      3.50 o
   0   9   9       28.36       33.21      3.12 o
   1   9   9       20.04       18.55      2.82 o
   2   9   9       79.37       70.28      3.31 o
   3   9   9      334.56      325.33      4.63 o
   4   9   9      101.54      102.27      3.86 o
   5   9   9       28.07       28.42      3.79 o
   6   9   9       12.33       15.73      4.05 o
   7   9   9        1.98        6.60      2.82 o
   8   9   9       23.42       22.79      3.17 o
  -7  10   9       26.07       29.31      3.15 o
  -6  10   9       16.29       13.39      2.62 o
  -5  10   9        5.95        6.80      2.91 o
  -4  10   9       11.14       17.29      4.41 o
  -3  10   9       24.32       21.36      3.66 o
  -2  10   9        5.90        4.27      4.95 o
  -1  10   9        3.46        6.54      6.11 o
   0  10   9       46.77       63.02      4.03 o
   1  10   9       24.74       46.60     17.11 o
   2  10   9       12.72       12.99      3.06 o
   3  10   9        0.50       19.19      9.87 o
   4  10   9        0.16        9.43      6.63 o
   5  10   9       56.58       70.58     15.25 o
   6  10   9       23.39       20.46     13.79 o
  -4  11   9       38.17       40.71      3.83 o
  -3  11   9        4.57        7.73      3.91 o
  -2  11   9       22.82       26.82      6.73 o
  -1  11   9        3.71        5.14      3.82 o
   0  11   9       61.33       70.50      4.70 o
   1  11   9        3.99       10.91      5.89 o
   2  11   9        3.64       -0.04      4.47 o
   3  11   9       15.17       22.30     14.29 o
   4  11   9        7.92       -1.83     11.93 o
 -14   0  10        4.74       17.81      6.34 o
 -12   0  10        7.83        7.99      3.12 o
 -10   0  10       31.33       25.06      3.61 o
  -8   0  10      591.19      566.72      5.59 o
  -6   0  10      276.30      314.98     18.03 o
  -4   0  10       57.42       57.73      4.14 o
  -2   0  10      764.11      822.01     27.23 o
   0   0  10      307.84      254.25      4.47 o
   2   0  10      203.46      261.95      6.76 o
   4   0  10      825.03      789.94     31.83 o
   6   0  10        6.47        6.32      4.52 o
   8   0  10      144.01      140.08      7.90 o
  10   0  10       22.88       21.22      4.69 o
  12   0  10       10.88       20.10      3.59 o
 -14   1  10        1.27       -0.26      2.99 o
 -13   1  10        4.21        8.68      2.43 o
 -12   1  10      108.99      118.60      5.77 o
 -11   1  10       42.52       47.68      3.14 o
 -10   1  10        6.60       13.88      2.81 o
  -9   1  10      135.62      130.36      6.24 o
  -8   1  10       22.73       32.91      2.87 o
  -7   1  10      247.36      254.17     11.67 o
  -6   1  10       30.66       33.79      4.16 o
  -5   1  10       27.04       22.01      3.02 o
  -4   1  10      453.56      404.41      3.74 o
  -3   1  10      418.62      481.67      8.61 o
  -2   1  10       50.85       61.99      3.43 o
  -1   1  10       33.30       24.62      3.90 o
   0   1  10     4619.57     4596.02     49.54 o
   1   1  10      928.95      940.85     27.12 o
   2   1  10       50.55       44.82      2.49 o
   3   1  10      305.30      334.73      5.55 o
   4   1  10      447.02      450.56     11.08 o
   5   1  10        3.27        7.57      2.66 o
   6   1  10      754.38      743.47     31.69 o
   7   1  10       15.32       15.78      4.09 o
   8   1  10      145.57      138.69      9.36 o
   9   1  10       45.65       65.27      8.59 o
  10   1  10       11.48       12.68      4.91 o
  11   1  10       47.07       53.52      8.20 o
  12   1  10       38.37       39.54      3.09 o
  13   1  10        2.65        4.06      3.71 o
 -13   2  10      140.98      132.77      2.86 o
 -12   2  10        0.29       -0.50      2.77 o
 -11   2  10      259.22      259.94      9.31 o
 -10   2  10        7.31        1.47      3.18 o
  -9   2  10        0.20        0.13      4.42 o
  -8   2  10       41.20       34.22      6.01 o
  -7   2  10     1342.41     1393.46      8.71 o
  -6   2  10      306.23      345.81      3.42 o
  -5   2  10     1372.24     1476.65     17.94 o
  -4   2  10      243.68      234.87      3.69 o
  -3   2  10      383.73      419.75      3.85 o
  -2   2  10        0.03       -2.72      3.42 o
  -1   2  10     3058.82     3259.74     83.79 o
   0   2  10      161.00      133.56      3.51 o
   1   2  10      361.29      447.89      8.42 o
   2   2  10     1553.48     1592.01     23.41 o
   3   2  10      603.59      567.22     10.42 o
   4   2  10       18.72        7.73      2.26 o
   5   2  10     1135.71     1199.45     38.47 o
   6   2  10        6.33        4.43      2.46 o
   7   2  10        0.03       -2.09      2.36 o
   8   2  10       25.21       29.20      3.62 o
   9   2  10      274.46      262.68     15.37 o
  10   2  10       17.64       20.57      4.11 o
  11   2  10       27.01       22.39      2.83 o
  12   2  10        0.06       -3.97      3.97 o
  13   2  10       10.16       22.08      3.95 o
 -13   3  10        4.07        4.85      6.21 o
 -12   3  10       37.21       53.86      2.41 o
 -11   3  10      106.88      102.31      2.94 o
 -10   3  10        9.41        5.45      3.93 o
  -9   3  10       35.13       50.46      4.50 o
  -8   3  10      301.80      319.56      4.62 o
  -7   3  10      364.26      334.74      7.72 o
  -6   3  10       75.42       81.43      3.66 o
  -5   3  10      217.15      191.56      6.35 o
  -4   3  10      260.97      302.99      3.59 o
  -3   3  10      189.40      229.54      7.18 o
  -2   3  10      171.70      225.82      3.41 o
  -1   3  10      834.93      744.91     13.21 o
   0   3  10       24.77       19.55      3.23 o
   1   3  10      549.23      511.51     10.19 o
   2   3  10      523.94      490.50      8.18 o
   3   3  10      242.03      204.93      6.24 o
   4   3  10       51.10       35.88      2.73 o
   5   3  10      929.81      870.06     21.62 o
   6   3  10       48.11       38.33      5.06 o
   7   3  10        7.20       14.60      3.28 o
   8   3  10       10.34       14.66      3.24 o
   9   3  10        0.07        6.81      2.60 o
  10   3  10       18.64       29.42      2.50 o
  11   3  10       30.22       35.02      4.47 o
  12   3  10        1.47       -0.48      2.17 o
  13   3  10       23.88       14.54      2.63 o
 -13   4  10       49.29       53.36      4.28 o
 -12   4  10        0.01        4.33      3.35 o
 -11   4  10        0.87        7.04      4.43 o
 -10   4  10        0.20        1.82      4.26 o
  -9   4  10        0.21       12.53      3.01 o
  -8   4  10        9.83       18.45      6.23 o
  -7   4  10      111.66      114.21      3.33 o
  -6   4  10      166.62      168.50      4.41 o
  -5   4  10      252.09      254.44      3.68 o
  -4   4  10        7.07        4.72      3.33 o
  -3   4  10      948.53      997.45     21.45 o
  -2   4  10      237.14      257.97      8.09 o
  -1   4  10       16.24       23.90      3.07 o
   0   4  10        5.63        1.00      3.47 o
   1   4  10        3.71        5.07      2.86 o
   2   4  10       35.90       36.03      3.51 o
   3   4  10      334.59      328.94      6.25 o
   4   4  10        7.60       10.65      3.06 o
   5   4  10      160.00      166.49      5.60 o
   6   4  10      170.01      161.31      3.07 o
   7   4  10        3.62        9.72      2.67 o
   8   4  10      160.39      156.61      4.85 o
   9   4  10      228.65      203.42      7.50 o
  10   4  10        5.54       13.56      3.61 o
  11   4  10       46.77       44.05      2.55 o
  12   4  10       17.53       15.52      2.52 o
  13   4  10       61.56       57.89      3.02 o
 -12   5  10       64.39       66.14      6.32 o
 -11   5  10       11.82       14.57      3.20 o
 -10   5  10      394.12      359.05     52.30 o
  -9   5  10        1.62        7.97      2.46 o
  -8   5  10      104.46      100.77      2.72 o
  -7   5  10      128.57      114.28      5.07 o
  -6   5  10      198.51      200.23      6.37 o
  -5   5  10       16.13       14.52      3.14 o
  -4   5  10      324.12      315.32     12.77 o
  -3   5  10      148.50      146.83      5.96 o
  -2   5  10       59.70       56.38      3.38 o
  -1   5  10      117.73      110.32      7.61 o
   0   5  10       13.98       15.24      4.38 o
   1   5  10      184.38      159.60      9.77 o
   2   5  10       16.73       27.22      4.37 o
   3   5  10       22.55       24.26      2.85 o
   4   5  10      143.25      143.36      3.82 o
   5   5  10     1590.10     1555.51     38.06 o
   6   5  10       71.43       72.77      4.00 o
   7   5  10       43.52       43.49      3.46 o
   8   5  10        0.09        7.85      3.87 o
   9   5  10      113.99      112.72      5.16 o
  10   5  10        2.43        0.69      2.54 o
  11   5  10       54.28       50.49      2.98 o
  12   5  10        7.93        8.17      4.25 o
 -11   6  10       13.93       11.93      4.56 o
 -10   6  10      105.78       90.64      2.59 o
  -9   6  10       39.64       40.42      3.07 o
  -8   6  10      672.07      656.10     18.38 o
  -7   6  10       68.90       71.84      3.05 o
  -6   6  10     1480.17     1496.99     25.73 o
  -5   6  10      575.16      592.20     12.75 o
  -4   6  10      130.97      126.09      3.30 o
  -3   6  10      386.71      405.74     12.53 o
  -2   6  10     1991.25     1928.45     52.20 o
  -1   6  10        7.24       12.79      2.88 o
   0   6  10     3251.55     3160.24     82.90 o
   1   6  10      821.66      784.18     25.85 o
   2   6  10      325.33      313.20     23.93 o
   3   6  10     2070.19     1922.70     16.53 o
   4   6  10      372.74      344.96      7.09 o
   5   6  10        2.44        7.82      2.90 o
   6   6  10      328.32      328.66     11.32 o
   7   6  10      611.50      557.08     41.27 o
   8   6  10       76.93       78.10      3.41 o
   9   6  10      122.19      119.10      3.58 o
  10   6  10       91.08       94.57      7.69 o
  11   6  10        5.75        4.79      3.21 o
 -11   7  10        0.03        4.25      2.94 o
 -10   7  10        0.05        1.53      3.42 o
  -9   7  10      117.22      103.53      4.02 o
  -8   7  10       46.03       43.52      4.10 o
  -7   7  10       17.59       18.33      8.07 o
  -6   7  10      135.53      132.44      6.71 o
  -5   7  10      182.38      178.46      5.58 o
  -4   7  10       82.71       77.81      3.15 o
  -3   7  10      294.40      293.68     14.08 o
  -2   7  10      288.54      267.87     12.65 o
  -1   7  10        3.86        8.33      2.84 o
   0   7  10       34.62       32.13      3.13 o
   1   7  10       41.30       44.61      3.12 o
   2   7  10       66.68       58.46      3.24 o
   3   7  10       23.56       34.94      3.62 o
   4   7  10       79.61       85.53     11.03 o
   5   7  10        8.16       12.21      4.51 o
   6   7  10       13.77       21.21      3.34 o
   7   7  10       18.45       23.60      3.31 o
   8   7  10        4.54       11.01      2.56 o
   9   7  10        8.57       16.29      6.49 o
  10   7  10       12.25       16.40      3.76 o
  11   7  10        7.01        6.97      4.60 o
 -10   8  10       12.70        9.23      6.68 o
  -9   8  10        3.24       18.54      4.52 o
  -8   8  10        0.37       -0.51      2.47 o
  -7   8  10       10.56        4.56      2.91 o
  -6   8  10       45.91       43.93      2.85 o
  -5   8  10       44.71       45.57      2.90 o
  -4   8  10      114.30      110.38      5.89 o
  -3   8  10        2.48        7.11      2.67 o
  -2   8  10       51.07       55.44      5.64 o
  -1   8  10       12.57       16.25      3.72 o
   0   8  10       73.76       84.48      5.92 o
   1   8  10      162.51      159.37      6.51 o
   2   8  10       37.13       40.10     10.04 o
   3   8  10      383.55      348.31      4.81 o
   4   8  10       30.33       35.22      4.31 o
   5   8  10       71.21       66.26     14.98 o
   6   8  10        0.13       -0.47      2.50 o
   7   8  10      159.82      158.79      2.65 o
   8   8  10        0.00       -3.16      4.32 o
   9   8  10        3.44        9.96      3.82 o
  -8   9  10        5.35       10.50      2.82 o
  -7   9  10        0.38       12.89      4.15 o
  -6   9  10       65.10       64.94      3.61 o
  -5   9  10      261.39      247.43      6.76 o
  -4   9  10       18.27       12.52      2.76 o
  -3   9  10       47.00       49.79      3.80 o
  -2   9  10        0.39       10.54      3.06 o
  -1   9  10       19.65       34.45      5.77 o
   0   9  10      132.02      139.84      3.82 o
   1   9  10       36.47       38.86      3.19 o
   2   9  10      148.45      146.41      8.51 o
   3   9  10       86.24       69.48      4.73 o
   4   9  10        8.13       17.74      6.93 o
   5   9  10        4.61        7.27      3.68 o
   6   9  10       90.61       81.20      7.41 o
   7   9  10        8.46       29.11      7.71 o
   8   9  10       39.73       45.42      6.22 o
  -6  10  10       46.48       46.57      3.34 o
  -5  10  10       21.40       18.40      5.92 o
  -4  10  10      139.42      138.58      3.80 o
  -3  10  10       87.98      100.19      3.40 o
  -2  10  10       63.64       64.54      4.19 o
  -1  10  10       40.42       56.88      3.73 o
   0  10  10       70.68       77.25      3.82 o
   1  10  10       72.59       74.54      3.88 o
   2  10  10      318.47      314.10      5.26 o
   3  10  10      226.78      222.25      4.47 o
   4  10  10       10.02       16.63     16.99 o
   5  10  10       40.38       54.32      7.55 o
   6  10  10       45.18       33.52     14.12 o
  -3  11  10       45.01       55.04      3.48 o
  -2  11  10        9.71       15.22      3.80 o
  -1  11  10       14.08        5.81      6.21 o
   0  11  10       26.55       31.45      3.36 o
   1  11  10        7.58       11.44      4.58 o
   2  11  10        6.48        6.93      3.82 o
   3  11  10       56.29       44.90      3.54 o
 -13   0  11        2.60       15.02      5.24 o
 -11   0  11        0.27        0.81     11.67 o
  -9   0  11      262.37      240.90      4.78 o
  -7   0  11      216.08      209.51      4.50 o
  -5   0  11       15.36        7.87      4.56 o
  -3   0  11      332.18      322.58      5.69 o
  -1   0  11     1129.30     1083.50     40.31 o
   1   0  11     1186.18     1329.45     54.46 o
   3   0  11       26.11       31.96      4.02 o
   5   0  11        2.35       12.22      6.34 o
   7   0  11      213.80      196.65     27.24 o
   9   0  11      124.07      105.67     17.50 o
  11   0  11       45.24       25.69      9.15 o
  13   0  11        3.44       18.71     13.80 o
 -13   1  11       22.93       36.91      2.88 o
 -12   1  11       25.16       25.75      6.04 o
 -11   1  11       13.60       21.85      8.17 o
 -10   1  11       21.31       30.08      5.42 o
  -9   1  11        5.60        6.29      4.22 o
  -8   1  11       97.71       92.65      3.21 o
  -7   1  11      695.91      647.41     10.21 o
  -6   1  11      343.36      346.30      7.57 o
  -5   1  11      502.30      522.15      3.92 o
  -4   1  11      529.03      577.15      3.77 o
  -3   1  11      145.67      156.97      2.99 o
  -2   1  11        0.03        1.52      3.61 o
  -1   1  11      219.20      209.66      6.16 o
   0   1  11     1729.90     1752.17     23.94 o
   1   1  11       70.16       53.51      3.01 o
   2   1  11      531.41      482.99      8.31 o
   3   1  11      657.21      626.75     10.76 o
   4   1  11      326.64      316.23      6.45 o
   5   1  11       45.89       52.27      2.01 o
   6   1  11      270.09      266.40     12.19 o
   7   1  11      205.69      203.91      8.49 o
   8   1  11       58.96       57.38      2.37 o
   9   1  11       10.74        8.61      4.77 o
  10   1  11       91.85       80.30      6.31 o
  11   1  11       32.92       32.48      3.17 o
  12   1  11       13.17       30.13      4.67 o
  13   1  11       24.69       27.00      6.43 o
 -13   2  11        0.76        3.62      4.55 o
 -12   2  11       30.01       29.66      3.46 o
 -11   2  11        0.58       14.86      8.55 o
 -10   2  11      374.40      352.94      4.73 o
  -9   2  11      316.20      298.94      4.62 o
  -8   2  11      229.59      269.13     10.05 o
  -7   2  11        8.00        8.38      3.44 o
  -6   2  11      185.84      197.24      5.30 o
  -5   2  11        0.90        3.25      3.00 o
  -4   2  11      547.47      628.07     10.53 o
  -3   2  11      285.43      283.48      3.96 o
  -2   2  11     1695.78     1982.50     47.43 o
  -1   2  11       88.11       79.95      3.05 o
   0   2  11      735.51      728.11     11.52 o
   1   2  11      160.18      148.35      3.32 o
   2   2  11      157.33      184.72      2.83 o
   3   2  11       51.94       45.71      2.50 o
   4   2  11        3.21        7.55      3.45 o
   5   2  11       97.22      105.02      3.77 o
   6   2  11      317.87      295.52     27.94 o
   7   2  11       30.68       26.44      3.36 o
   8   2  11        1.12        8.81      7.73 o
   9   2  11      108.76       80.09      2.47 o
  10   2  11      178.67      167.28      5.04 o
  11   2  11       42.09       30.92      4.33 o
  12   2  11       11.81       17.63     11.27 o
  13   2  11        7.54       15.54      2.58 o
 -13   3  11       33.05       41.58      3.92 o
 -12   3  11        0.36        3.40      4.81 o
 -11   3  11       46.01       41.17      3.82 o
 -10   3  11        4.55        6.95      2.29 o
  -9   3  11       21.45       30.63      2.57 o
  -8   3  11       63.84       72.87      2.61 o
  -7   3  11       74.95       73.87      2.91 o
  -6   3  11       74.46       80.26      6.00 o
  -5   3  11      147.12      191.69      3.89 o
  -4   3  11     1307.88     1322.45     17.07 o
  -3   3  11       44.48       35.66      2.92 o
  -2   3  11      499.21      461.71      9.74 o
  -1   3  11       17.38       23.97      2.59 o
   0   3  11      123.19      130.72      3.23 o
   1   3  11       17.87       13.61      2.62 o
   2   3  11      678.47      596.10     17.20 o
   3   3  11      248.61      255.59      6.39 o
   4   3  11        0.04        2.38      2.48 o
   5   3  11      215.17      200.11      3.38 o
   6   3  11        7.47        7.27      2.29 o
   7   3  11        8.29       14.73      3.26 o
   8   3  11       40.99       41.84      3.71 o
   9   3  11      125.49      116.98      7.03 o
  10   3  11        3.65       13.94      4.39 o
  11   3  11       10.34       16.18      2.33 o
  12   3  11       19.32       26.65      3.36 o
  13   3  11       83.33       86.90      5.01 o
 -12   4  11       14.64       14.06      3.18 o
 -11   4  11       35.05       33.15      4.00 o
 -10   4  11       14.28       15.81      2.47 o
  -9   4  11       87.49       75.20      3.17 o
  -8   4  11       10.99       15.74      2.72 o
  -7   4  11        0.39        7.34      3.35 o
  -6   4  11      219.76      248.04      2.78 o
  -5   4  11      374.45      377.11     12.33 o
  -4   4  11      309.09      313.52      5.32 o
  -3   4  11       39.29       44.45      2.81 o
  -2   4  11      130.42      140.89      3.50 o
  -1   4  11      171.45      178.07      3.70 o
   0   4  11        7.69        9.93      3.29 o
   1   4  11      117.67      108.58      2.76 o
   2   4  11       15.03       21.55      3.03 o
   3   4  11      148.83      133.52      3.51 o
   4   4  11      384.43      370.09      9.81 o
   5   4  11      353.73      319.35      8.08 o
   6   4  11       18.33       23.65      2.56 o
   7   4  11        1.61        5.37      4.36 o
   8   4  11       23.02       22.32      2.06 o
   9   4  11       90.21       86.25      2.84 o
  10   4  11       37.46       44.48      2.16 o
  11   4  11       38.44       47.22      4.49 o
  12   4  11       26.13       17.99      2.93 o
 -12   5  11       14.12       26.78      3.73 o
 -11   5  11       17.16       27.35      6.31 o
 -10   5  11       17.39       15.16      4.45 o
  -9   5  11      172.46      171.12      3.61 o
  -8   5  11        0.77       16.96      3.93 o
  -7   5  11       22.71       23.50      3.72 o
  -6   5  11        6.80       10.84      3.13 o
  -5   5  11        0.48        6.04      3.04 o
  -4   5  11      146.56      123.40     18.57 o
  -3   5  11       47.43       46.01      3.99 o
  -2   5  11      274.56      274.20     12.38 o
  -1   5  11      474.63      458.10     12.95 o
   0   5  11      541.79      498.65      4.50 o
   1   5  11       92.45       85.11      5.90 o
   2   5  11       98.94       96.99      6.17 o
   3   5  11       14.55       12.50      2.98 o
   4   5  11       35.49       42.05      2.83 o
   5   5  11      580.55      538.43      8.32 o
   6   5  11        1.44        8.63      5.49 o
   7   5  11      224.27      222.36     21.21 o
   8   5  11       61.89       64.77      5.19 o
   9   5  11        1.57        8.43      3.10 o
  10   5  11        1.58       10.81      4.41 o
  11   5  11       27.44       37.27      3.28 o
  12   5  11       21.44       29.90      5.20 o
 -11   6  11      209.88      165.22      6.91 o
 -10   6  11        2.88       10.86      5.08 o
  -9   6  11      537.14      484.46     10.39 o
  -8   6  11       59.37       70.10      3.60 o
  -7   6  11       12.54       11.51      3.14 o
  -6   6  11      383.66      407.92      5.88 o
  -5   6  11      979.50     1014.39     21.41 o
  -4   6  11      681.01      701.10     28.10 o
  -3   6  11      809.37      842.21     15.12 o
  -2   6  11      676.60      658.74     26.55 o
  -1   6  11      194.55      192.47      8.75 o
   0   6  11     1083.00     1082.98     24.66 o
   1   6  11      501.21      465.23     14.34 o
   2   6  11      110.68      107.62      6.78 o
   3   6  11      557.09      526.01      5.49 o
   4   6  11       20.61       22.69      3.79 o
   5   6  11      198.11      173.24      5.78 o
   6   6  11      254.60      241.77      6.46 o
   7   6  11       46.13       47.65      5.73 o
   8   6  11       59.89       72.48      3.66 o
   9   6  11        0.29        2.40      2.49 o
  10   6  11       14.67       18.19      4.11 o
  11   6  11        3.43        9.30      6.10 o
 -10   7  11       70.58       65.92      3.00 o
  -9   7  11      185.25      189.69      9.43 o
  -8   7  11       31.00       41.38      2.95 o
  -7   7  11        0.40        7.46      2.64 o
  -6   7  11     1298.86     1272.61     46.64 o
  -5   7  11        6.12        9.51      2.83 o
  -4   7  11      111.98      103.72      6.61 o
  -3   7  11      226.24      228.13      4.35 o
  -2   7  11      162.11      159.86      4.73 o
  -1   7  11        0.73        4.89      2.77 o
   0   7  11      825.97      838.74     23.94 o
   1   7  11       69.18       74.96     10.88 o
   2   7  11      311.40      300.22     13.66 o
   3   7  11       11.68       22.18      9.51 o
   4   7  11      120.24      112.81      9.30 o
   5   7  11        4.46        7.01      2.67 o
   6   7  11      215.65      214.05      7.96 o
   7   7  11       74.78       67.68      7.50 o
   8   7  11       65.40       67.65      3.85 o
   9   7  11       12.48       16.10      2.53 o
  10   7  11       53.05       62.26      3.02 o
  -9   8  11        3.41       14.38      2.70 o
  -8   8  11        1.30       -0.15      3.45 o
  -7   8  11       42.31       41.80      3.78 o
  -6   8  11       58.71       52.96      2.80 o
  -5   8  11        6.83        5.84      3.36 o
  -4   8  11       99.50       99.15      3.59 o
  -3   8  11        0.19        0.57      3.48 o
  -2   8  11      146.16      154.76      4.48 o
  -1   8  11       13.12       17.12      3.53 o
   0   8  11      101.24       98.61      8.48 o
   1   8  11        5.99       10.03      3.35 o
   2   8  11       20.65       16.45      3.52 o
   3   8  11        1.87        4.52      8.40 o
   4   8  11      146.95      160.87      4.68 o
   5   8  11        1.92        7.73     16.90 o
   6   8  11        2.16        7.75      3.34 o
   7   8  11        1.78        6.19      2.29 o
   8   8  11       20.45       25.61      3.25 o
   9   8  11        0.13        4.87      2.62 o
  -8   9  11        5.96        6.92      2.51 o
  -7   9  11        0.12        0.19      3.24 o
  -6   9  11       57.92       49.80      4.17 o
  -5   9  11        2.41        3.42      2.99 o
  -4   9  11       56.34       58.69      7.23 o
  -3   9  11      218.86      220.54     10.32 o
  -2   9  11        0.78       -2.73      2.78 o
  -1   9  11       13.85       12.13      3.58 o
   0   9  11        0.07        8.26      9.87 o
   1   9  11       54.24       58.02      5.44 o
   2   9  11       88.14       70.62      4.32 o
   3   9  11       29.16       39.04     14.43 o
   4   9  11       10.95       17.62      3.52 o
   5   9  11       33.96       46.10      6.59 o
   6   9  11       10.97       12.34      3.64 o
   7   9  11       29.23       31.39      4.22 o
   8   9  11        0.27        4.67      5.48 o
  -6  10  11       60.76       55.79      3.39 o
  -5  10  11       43.78       40.49      3.42 o
  -4  10  11       95.13      105.73      7.54 o
  -3  10  11       88.19       94.01      6.15 o
  -2  10  11       42.87       42.44      3.26 o
  -1  10  11      213.68      215.21     10.56 o
   0  10  11       66.63       68.81      3.60 o
   1  10  11       52.68       55.93      3.86 o
   2  10  11        2.43        5.19      6.91 o
   3  10  11       29.09       41.07     12.54 o
   4  10  11        1.12        1.57      3.72 o
   5  10  11      194.35      176.25      3.89 o
   6  10  11        0.73        3.97      4.76 o
  -2  11  11        6.41       12.43      9.95 o
  -1  11  11      213.89      212.17     11.93 o
   0  11  11        5.83       10.03      3.58 o
   1  11  11      166.13      166.23     28.03 o
   2  11  11       20.74       26.63      8.52 o
 -12   0  12        3.28        3.42      5.09 o
 -10   0  12       21.33       17.54     11.31 o
  -8   0  12       51.38       69.35      8.24 o
  -6   0  12       56.89       59.27      4.63 o
  -4   0  12        0.41       -4.02      4.02 o
  -2   0  12      584.44      663.65     17.50 o
   0   0  12      326.38      379.67      4.44 o
   2   0  12      338.85      354.89     13.47 o
   4   0  12       29.26       46.88      5.98 o
   6   0  12        5.14        4.45      2.43 o
   8   0  12       27.96       33.51      5.41 o
  10   0  12       68.82       63.13      4.49 o
  12   0  12        2.38       -0.65      5.90 o
 -13   1  12       19.28       17.97      8.28 o
 -12   1  12        0.62        2.24      4.58 o
 -11   1  12       80.97       68.73      8.97 o
 -10   1  12       40.00       45.31      3.35 o
  -9   1  12      218.06      197.91      3.49 o
  -8   1  12      623.33      557.89      5.95 o
  -7   1  12       27.90       29.10      2.65 o
  -6   1  12      164.95      153.85      3.75 o
  -5   1  12       56.61       54.67      3.28 o
  -4   1  12        0.15        2.30      3.00 o
  -3   1  12     1534.68     1555.58     21.16 o
  -2   1  12     1713.28     1804.33     33.80 o
  -1   1  12      359.59      345.07      5.15 o
   0   1  12     1011.03     1164.39     14.72 o
   1   1  12      335.68      329.71      8.66 o
   2   1  12      808.63      789.67     12.29 o
   3   1  12      154.67      155.85      3.46 o
   4   1  12       95.06       75.88      6.22 o
   5   1  12      756.55      722.11     13.19 o
   6   1  12       65.83       75.48      4.55 o
   7   1  12      167.30      164.86      5.86 o
   8   1  12        8.98       20.14      4.00 o
   9   1  12        7.88        4.95      3.68 o
  10   1  12        2.96       14.84      4.64 o
  11   1  12       10.08       11.17      4.05 o
  12   1  12        0.87       21.10      9.61 o
  13   1  12        0.98        1.23      2.75 o
 -13   2  12       14.74       11.80      2.62 o
 -12   2  12       30.88       30.13      5.58 o
 -11   2  12        3.79       15.44      5.78 o
 -10   2  12       56.31       53.08      2.85 o
  -9   2  12        0.23        7.29      2.70 o
  -8   2  12       51.18       53.59      6.42 o
  -7   2  12       36.53       43.59      2.63 o
  -6   2  12      141.85      150.49      2.88 o
  -5   2  12       94.63      119.38      3.23 o
  -4   2  12      455.12      481.48      6.73 o
  -3   2  12      183.68      179.52      3.82 o
  -2   2  12        3.85        7.24      3.02 o
  -1   2  12        5.01        3.08      2.60 o
   0   2  12       21.56       30.16      2.78 o
   1   2  12      267.64      320.99      7.53 o
   2   2  12      178.53      168.62      3.33 o
   3   2  12       10.87        6.22      2.26 o
   4   2  12      183.28      187.53      2.59 o
   5   2  12       94.32      106.87      3.01 o
   6   2  12        3.58        4.65      3.35 o
   7   2  12        0.17        3.40      3.40 o
   8   2  12      108.89      117.20      2.97 o
   9   2  12       32.86       39.77      3.20 o
  10   2  12       50.08       54.59      2.52 o
  11   2  12       10.65       13.98      4.68 o
  12   2  12        5.44        5.59      4.92 o
  13   2  12       72.86       65.78      4.49 o
 -13   3  12        0.20        7.13      4.94 o
 -12   3  12       97.80       93.29      4.63 o
 -11   3  12      150.22      133.26      6.44 o
 -10   3  12        2.45        2.81      2.15 o
  -9   3  12        0.57        6.43      2.98 o
  -8   3  12        2.91       14.94      3.04 o
  -7   3  12      284.61      269.31      8.68 o
  -6   3  12       85.09       96.48      5.55 o
  -5   3  12        0.09       -0.30      2.98 o
  -4   3  12       97.80       97.55      3.09 o
  -3   3  12      437.52      382.23      6.00 o
  -2   3  12        0.25        2.20      3.82 o
  -1   3  12      163.12      143.73      3.13 o
   0   3  12       58.64       67.27      3.00 o
   1   3  12       37.34       30.29      2.91 o
   2   3  12      314.12      290.68      6.36 o
   3   3  12      728.13      677.00     10.90 o
   4   3  12       67.02       55.46      3.38 o
   5   3  12      325.79      292.70      5.65 o
   6   3  12      221.38      235.98      6.62 o
   7   3  12      150.14      157.15      2.91 o
   8   3  12       13.86       18.19      2.96 o
   9   3  12       44.14       49.49      2.34 o
  10   3  12       21.73       20.01      2.04 o
  11   3  12        3.46        8.37      2.29 o
  12   3  12       19.83       16.78      3.07 o
  13   3  12        3.64       11.58     12.04 o
 -12   4  12        0.63        5.95      4.78 o
 -11   4  12        0.02       15.44      2.79 o
 -10   4  12        5.90        8.76      2.46 o
  -9   4  12        1.32        6.58      5.44 o
  -8   4  12       28.92       38.38      3.11 o
  -7   4  12       20.38       33.80      5.02 o
  -6   4  12      199.03      197.11      2.98 o
  -5   4  12      175.09      178.35      4.06 o
  -4   4  12        5.42        6.68      2.91 o
  -3   4  12        7.44        8.62      3.02 o
  -2   4  12       78.76       77.41      3.80 o
  -1   4  12        6.35        5.52      2.75 o
   0   4  12     1025.48      961.54     22.68 o
   1   4  12        3.47        7.93      3.84 o
   2   4  12     1022.37     1015.83     25.27 o
   3   4  12     1058.80      971.35     11.63 o
   4   4  12     1067.94      974.57     19.62 o
   5   4  12      109.00      104.52      2.62 o
   6   4  12      369.50      335.81      8.03 o
   7   4  12        4.74       12.54      3.40 o
   8   4  12       53.85       54.92      2.51 o
   9   4  12       63.41       71.05      2.96 o
  10   4  12        7.92       22.49      2.94 o
  11   4  12        7.39       17.26      3.09 o
  12   4  12       29.04       40.41      5.25 o
 -12   5  12       55.22       38.05     10.75 o
 -11   5  12       17.68       21.15      6.10 o
 -10   5  12        0.10        8.70      7.93 o
  -9   5  12        6.32        5.72      2.93 o
  -8   5  12       78.65       94.29      3.19 o
  -7   5  12       29.80       28.92      4.73 o
  -6   5  12      362.32      347.33      5.05 o
  -5   5  12      172.49      166.35      3.25 o
  -4   5  12      185.89      190.74      5.38 o
  -3   5  12        0.49        8.22      5.81 o
  -2   5  12      153.89      137.11      4.53 o
  -1   5  12        1.26       -2.93      3.40 o
   0   5  12       84.87       86.34      4.82 o
   1   5  12        4.65        1.68      3.12 o
   2   5  12      141.37      139.20      3.06 o
   3   5  12       35.31       30.80      5.13 o
   4   5  12      209.94      202.55      4.53 o
   5   5  12       35.12       32.93      2.17 o
   6   5  12        0.03        7.36      7.93 o
   7   5  12        9.89       11.33      4.07 o
   8   5  12       80.18       78.95      4.63 o
   9   5  12        0.37        7.56      3.35 o
  10   5  12      150.55      145.93      8.76 o
  11   5  12        4.22        8.05      4.60 o
  12   5  12       12.49       11.00      3.92 o
 -11   6  12        6.60        7.72      3.23 o
 -10   6  12       60.55       52.01      3.46 o
  -9   6  12       75.57       71.98      6.40 o
  -8   6  12       48.49       52.63      3.68 o
  -7   6  12        9.16       14.61      7.37 o
  -6   6  12      183.60      193.03      4.05 o
  -5   6  12      138.01      155.54      5.85 o
  -4   6  12      152.42      155.94      3.27 o
  -3   6  12       53.92       51.14      3.07 o
  -2   6  12        2.35       13.46      3.66 o
  -1   6  12      197.21      196.93      7.21 o
   0   6  12        0.50       -0.15      4.07 o
   1   6  12        3.47       14.23      3.11 o
   2   6  12       13.05       25.61      7.10 o
   3   6  12      283.80      259.28      4.76 o
   4   6  12       41.21       38.83      4.66 o
   5   6  12        1.43        0.78      2.56 o
   6   6  12       16.49       16.23      3.20 o
   7   6  12        0.04        4.79      2.25 o
   8   6  12        0.03        7.81      4.80 o
   9   6  12        0.05        8.91      5.30 o
  10   6  12        1.48        8.15      3.05 o
  11   6  12        1.48        1.49      4.18 o
 -10   7  12       18.51       21.77      4.67 o
  -9   7  12      312.09      297.63     10.45 o
  -8   7  12       68.83       71.46      2.99 o
  -7   7  12      287.87      285.28     14.22 o
  -6   7  12      331.04      325.87     10.56 o
  -5   7  12       57.72       65.68      4.69 o
  -4   7  12        5.05        7.30      3.01 o
  -3   7  12      544.03      541.28     21.84 o
  -2   7  12      123.47      125.22      8.48 o
  -1   7  12      728.01      731.68     18.31 o
   0   7  12      131.02      133.84      4.85 o
   1   7  12      242.18      225.45     12.01 o
   2   7  12        1.25       10.38      4.81 o
   3   7  12      301.81      295.93     12.51 o
   4   7  12       82.24       84.80      3.90 o
   5   7  12       96.85       79.67      6.77 o
   6   7  12        0.77        2.83      3.21 o
   7   7  12       11.05       19.86      6.50 o
   8   7  12        9.17       14.45      2.87 o
   9   7  12       43.74       38.68      2.89 o
  10   7  12       15.06       24.25      3.53 o
  -9   8  12       19.31       18.49      2.76 o
  -8   8  12        1.08        6.76      3.10 o
  -7   8  12      118.31      114.40      3.38 o
  -6   8  12        0.01        6.77      2.60 o
  -5   8  12      224.82      232.14     12.06 o
  -4   8  12       12.92       16.15      5.07 o
  -3   8  12       64.30       70.12      3.21 o
  -2   8  12        2.81        9.28      2.71 o
  -1   8  12      195.05      201.99      9.74 o
   0   8  12        9.63        3.87      4.23 o
   1   8  12      361.43      358.84     16.20 o
   2   8  12        0.50        7.98      3.01 o
   3   8  12        1.94        0.11      3.63 o
   4   8  12        0.22       -1.60      5.76 o
   5   8  12      195.30      204.74     10.54 o
   6   8  12        1.43        2.53      3.93 o
   7   8  12      141.21      127.29     11.58 o
   8   8  12        5.31       11.27      2.87 o
   9   8  12       83.99       90.86      4.79 o
  -7   9  12       21.75       22.60      3.42 o
  -6   9  12      109.98      106.48      4.25 o
  -5   9  12        0.55       -2.83      2.83 o
  -4   9  12        4.17       11.11      3.65 o
  -3   9  12        8.35       16.44      5.72 o
  -2   9  12        6.21        8.64      7.02 o
  -1   9  12       67.91       72.65      4.21 o
   0   9  12       60.02       58.76      4.88 o
   1   9  12       13.19       20.36      2.75 o
   2   9  12       13.90       13.82      4.39 o
   3   9  12        7.77       28.38     24.39 o
   4   9  12        8.56       12.97      3.57 o
   5   9  12        0.24       -3.08      3.08 o
   6   9  12        7.72       11.72      3.63 o
   7   9  12        3.64        2.67      6.05 o
  -5  10  12       11.26       19.48      3.34 o
  -4  10  12       74.46       77.75      3.88 o
  -3  10  12        0.00       -4.89      4.89 o
  -2  10  12        2.42        1.18      6.11 o
  -1  10  12        5.29       11.56      9.00 o
   0  10  12      167.83      166.92      8.49 o
   1  10  12        5.40       13.60      7.21 o
   2  10  12      147.29      158.44     16.98 o
   3  10  12        0.48        5.45      9.02 o
   4  10  12        8.10       13.20      6.55 o
   5  10  12       28.95       20.67     15.34 o
   0  11  12        0.55        6.06      6.40 o
   1  11  12        0.05        3.94      6.72 o
 -13   0  13        6.42       -3.35     13.82 o
 -11   0  13       85.46       85.01      4.64 o
  -9   0  13      453.66      418.48      4.79 o
  -7   0  13       57.19       57.78      9.39 o
  -5   0  13      131.73      124.56      4.19 o
  -3   0  13      417.88      392.22      7.79 o
  -1   0  13       65.48       53.01      4.70 o
   1   0  13     1608.36     1513.60     48.60 o
   3   0  13      869.53      800.05      8.54 o
   5   0  13      120.47      116.48      3.64 o
   7   0  13      821.43      803.95     51.64 o
   9   0  13       99.27      103.03      8.35 o
  11   0  13        3.72        8.55      4.57 o
  13   0  13       13.94       20.09      3.71 o
 -13   1  13       34.56       37.14      2.79 o
 -12   1  13        1.54       13.30      4.24 o
 -11   1  13       43.38       57.21      2.70 o
 -10   1  13       52.60       53.89      3.47 o
  -9   1  13       23.99       17.69      2.52 o
  -8   1  13       66.85       67.21      3.15 o
  -7   1  13      280.85      318.70      5.51 o
  -6   1  13       14.28       16.06      2.47 o
  -5   1  13      274.78      266.10      8.32 o
  -4   1  13      182.06      178.39      7.65 o
  -3   1  13        1.77        3.95      3.37 o
  -2   1  13       22.01       34.63      3.43 o
  -1   1  13      539.99      493.30      9.29 o
   0   1  13       22.86       24.78      2.58 o
   1   1  13      322.86      370.21      9.43 o
   2   1  13      184.93      174.63      5.87 o
   3   1  13       44.94       34.74      2.52 o
   4   1  13      334.90      308.62      3.64 o
   5   1  13      208.49      213.18      2.38 o
   6   1  13       12.42       16.63      2.50 o
   7   1  13       99.15      105.52      3.60 o
   8   1  13        2.72       11.94      3.93 o
   9   1  13      294.83      287.66     12.78 o
  10   1  13       25.39       34.96      8.45 o
  11   1  13       15.31       13.41      3.95 o
  12   1  13       12.95       19.34      3.65 o
  13   1  13      199.79      192.17      6.58 o
 -13   2  13       29.97       18.54      2.72 o
 -12   2  13       10.40       17.04      2.86 o
 -11   2  13       32.19       32.63      4.59 o
 -10   2  13       29.66       31.95      7.99 o
  -9   2  13      202.65      177.83      5.24 o
  -8   2  13       21.99       14.91      2.56 o
  -7   2  13       59.56       65.05      4.08 o
  -6   2  13       56.98       62.26      4.03 o
  -5   2  13      223.21      227.44      4.13 o
  -4   2  13      644.87      630.88      6.20 o
  -3   2  13        3.19        9.16      3.04 o
  -2   2  13       42.57       42.22      3.01 o
  -1   2  13       96.44      108.29      2.93 o
   0   2  13       16.29       22.67      2.59 o
   1   2  13       92.75       87.88      3.37 o
   2   2  13       90.67       94.16      3.03 o
   3   2  13      709.26      696.08      7.32 o
   4   2  13      170.61      161.01      3.68 o
   5   2  13      355.44      353.48      7.99 o
   6   2  13        0.37       -1.79      3.05 o
   7   2  13      123.25      126.41      4.23 o
   8   2  13       28.85       25.16      3.06 o
   9   2  13       57.48       53.51      3.32 o
  10   2  13       19.97       25.77      3.46 o
  11   2  13        2.00       13.79      5.15 o
  12   2  13        5.86        6.81      3.03 o
 -12   3  13       24.53       21.78      4.18 o
 -11   3  13        0.48        3.30      2.75 o
 -10   3  13        6.83       19.39      5.69 o
  -9   3  13        1.32       10.87      3.03 o
  -8   3  13        4.77        5.93      2.49 o
  -7   3  13       49.29       59.58      5.74 o
  -6   3  13        2.38       14.41      2.56 o
  -5   3  13      309.24      301.77      3.19 o
  -4   3  13        0.52        3.22      4.36 o
  -3   3  13       44.63       44.46      3.07 o
  -2   3  13      252.61      233.44      7.98 o
  -1   3  13        4.97       14.76      2.26 o
   0   3  13       32.49       24.38      2.62 o
   1   3  13       16.69       30.51      2.85 o
   2   3  13      630.92      646.49     11.13 o
   3   3  13      202.40      186.36      3.63 o
   4   3  13     1050.23      995.46     18.14 o
   5   3  13      125.80      118.39      3.62 o
   6   3  13       88.93       90.27      4.52 o
   7   3  13       22.90       36.13      4.90 o
   8   3  13      152.02      153.14      2.52 o
   9   3  13        5.21        3.45      4.21 o
  10   3  13       39.95       41.52      2.35 o
  11   3  13        7.59       12.89      3.29 o
  12   3  13       28.31       32.58      2.59 o
 -12   4  13       10.04       22.06      5.54 o
 -11   4  13       16.18       22.88      3.17 o
 -10   4  13       11.00       -0.23      5.52 o
  -9   4  13       68.55       67.79      3.12 o
  -8   4  13        0.19        6.37      2.69 o
  -7   4  13       58.00       61.10      2.79 o
  -6   4  13      142.86      148.32      3.38 o
  -5   4  13        0.06       -2.44      3.18 o
  -4   4  13      495.28      459.24     12.19 o
  -3   4  13      356.25      363.62     12.38 o
  -2   4  13       70.75       72.13      2.79 o
  -1   4  13      136.93      153.36      2.57 o
   0   4  13      167.50      140.64      4.84 o
   1   4  13      689.34      692.05     23.45 o
   2   4  13        6.76        8.55      2.89 o
   3   4  13        5.96        8.77      2.76 o
   4   4  13       93.50       88.77      2.52 o
   5   4  13      319.53      312.78      6.89 o
   6   4  13      184.05      188.54      6.10 o
   7   4  13      115.90      111.32      8.73 o
   8   4  13        4.56        0.86      2.45 o
   9   4  13       48.98       50.63      4.91 o
  10   4  13        3.80       15.60      4.77 o
  11   4  13        4.69       11.10      6.22 o
  12   4  13        2.61        2.74      5.14 o
 -11   5  13        7.42       10.57      2.95 o
 -10   5  13       13.73       21.80      5.14 o
  -9   5  13        4.96       10.87      2.99 o
  -8   5  13       33.34       35.77      5.82 o
  -7   5  13       86.92       87.34      3.22 o
  -6   5  13      424.07      415.64     11.91 o
  -5   5  13       71.99       59.62      3.32 o
  -4   5  13      160.76      162.88      3.72 o
  -3   5  13        0.72        4.52      3.55 o
  -2   5  13        5.86        8.69      4.63 o
  -1   5  13      264.32      276.93      5.06 o
   0   5  13      405.21      399.34      6.40 o
   1   5  13      430.85      447.45     19.92 o
   2   5  13       23.62       29.57      5.66 o
   3   5  13       13.53        8.94      6.65 o
   4   5  13       34.78       44.23      2.49 o
   5   5  13      176.84      163.41      4.10 o
   6   5  13      177.44      173.20      4.72 o
   7   5  13       47.36       49.02      4.55 o
   8   5  13       32.05       41.92      6.09 o
   9   5  13       25.14       39.02      4.52 o
  10   5  13       22.37       27.69      2.64 o
  11   5  13        6.18        8.42      5.11 o
 -11   6  13        0.64       -4.76      4.76 o
 -10   6  13        0.85        8.80      2.81 o
  -9   6  13       19.23       30.10      4.31 o
  -8   6  13        0.05       -0.71      6.21 o
  -7   6  13       26.22       28.03      6.62 o
  -6   6  13      175.62      155.31      4.24 o
  -5   6  13       16.41       30.01      4.01 o
  -4   6  13      129.16      127.08      4.95 o
  -3   6  13        0.30        0.80      2.56 o
  -2   6  13       57.17       60.73      3.17 o
  -1   6  13      168.47      174.32      4.05 o
   0   6  13      117.89       89.09      7.57 o
   1   6  13       76.86       68.00      4.27 o
   2   6  13        2.26        0.71      6.44 o
   3   6  13      102.78       97.25      4.43 o
   4   6  13        7.38       11.35      3.48 o
   5   6  13       26.43       29.97      2.38 o
   6   6  13        2.48       -3.66      4.24 o
   7   6  13        1.58       13.87      3.51 o
   8   6  13        5.29        4.47      2.54 o
   9   6  13       45.16       51.39      4.97 o
  10   6  13        0.55        5.45      2.88 o
 -10   7  13       77.26       75.13      4.90 o
  -9   7  13       24.92       19.03      3.63 o
  -8   7  13       63.87       61.71      3.33 o
  -7   7  13        0.04        5.41      3.13 o
  -6   7  13      407.41      416.64     16.54 o
  -5   7  13       74.93       80.81      3.31 o
  -4   7  13      106.24      102.39      3.17 o
  -3   7  13        4.85       11.04      3.10 o
  -2   7  13      535.50      512.03     14.86 o
  -1   7  13       64.58       77.70      6.80 o
   0   7  13      105.38      110.16      2.96 o
   1   7  13       60.59       68.10      3.22 o
   2   7  13        7.72        7.84      5.37 o
   3   7  13       12.02       16.37      4.17 o
   4   7  13      202.15      182.56      4.02 o
   5   7  13       74.21       73.62      4.36 o
   6   7  13      234.12      217.05      3.78 o
   7   7  13        4.81       12.35      3.81 o
   8   7  13       50.33       51.06      2.32 o
   9   7  13        8.34       13.16      3.35 o
  10   7  13       62.18       63.69      2.78 o
  -9   8  13        1.23        3.14      6.63 o
  -8   8  13       59.71       59.68      3.28 o
  -7   8  13       34.20       29.84      4.15 o
  -6   8  13       41.81       35.55      2.99 o
  -5   8  13       25.48       25.68      3.39 o
  -4   8  13      288.29      274.38      3.70 o
  -3   8  13        8.81        9.84      4.01 o
  -2   8  13      357.36      359.89     16.66 o
  -1   8  13       47.44       43.22      3.95 o
   0   8  13        8.13        5.74      3.27 o
   1   8  13       54.65       55.82      3.11 o
   2   8  13      263.40      269.43      7.34 o
   3   8  13       36.47       46.06     26.54 o
   4   8  13       65.18       68.08      7.17 o
   5   8  13       19.77       20.56      3.22 o
   6   8  13       76.14       74.37      3.38 o
   7   8  13        2.29        3.75      2.75 o
   8   8  13        9.10       13.61      2.40 o
  -7   9  13        2.48        4.97      3.04 o
  -6   9  13       47.73       44.66      4.96 o
  -5   9  13        3.73        6.82     10.58 o
  -4   9  13       22.30       21.24      6.05 o
  -3   9  13       52.93       53.97      4.19 o
  -2   9  13       73.43       76.87      3.37 o
  -1   9  13       39.51       43.29      6.90 o
   0   9  13        0.45        2.74      6.31 o
   1   9  13       12.91       19.53      3.58 o
   2   9  13       62.96       82.15     17.91 o
   3   9  13       70.87       65.87      3.83 o
   4   9  13       60.19       56.22      4.55 o
   5   9  13       17.72       14.82      3.18 o
   6   9  13       11.76        8.86      3.69 o
   7   9  13        6.56        6.08      4.84 o
  -5  10  13        1.11        2.82      3.21 o
  -4  10  13        1.16       -0.12      3.18 o
  -3  10  13       39.17       43.12      3.85 o
  -2  10  13        3.38       -3.71      3.71 o
  -1  10  13      179.68      190.34      9.38 o
   0  10  13        8.79       14.03      3.69 o
   1  10  13        0.37       16.54      5.25 o
   2  10  13       13.77       24.64      8.21 o
   3  10  13       60.60       61.07      4.62 o
   4  10  13       32.13       27.23      3.37 o
 -12   0  14      215.21      232.30      4.33 o
 -10   0  14        1.45        6.79      7.23 o
  -8   0  14        8.50       19.54      4.48 o
  -6   0  14     1491.02     1472.81      6.40 o
  -4   0  14       27.55       18.17      4.78 o
  -2   0  14      593.07      564.63     30.38 o
   0   0  14       78.51       53.94      3.57 o
   2   0  14      340.15      315.93     15.81 o
   4   0  14      144.47      146.79      8.21 o
   6   0  14      139.89      151.73      3.48 o
   8   0  14       78.44       84.43      9.83 o
  10   0  14      129.24      109.32      5.98 o
  12   0  14        9.69       24.30      3.16 o
 -13   1  14        0.46        6.34      4.44 o
 -12   1  14       42.68       46.95      4.66 o
 -11   1  14        1.07       -0.30      4.67 o
 -10   1  14      117.77      103.05      2.40 o
  -9   1  14        7.45       11.44      6.33 o
  -8   1  14       44.73       51.42      4.71 o
  -7   1  14      215.23      206.05      5.68 o
  -6   1  14      772.71      738.52      6.74 o
  -5   1  14      283.73      284.73      5.51 o
  -4   1  14       41.64       39.44      4.05 o
  -3   1  14       32.53       35.77      3.86 o
  -2   1  14      604.46      607.65     16.49 o
  -1   1  14       20.64       23.64      2.23 o
   0   1  14     1236.42     1163.91     17.15 o
   1   1  14      432.04      378.85     12.58 o
   2   1  14      318.75      304.63      6.42 o
   3   1  14       32.40       31.82      2.51 o
   4   1  14      281.70      247.01      2.55 o
   5   1  14       54.24       62.29      2.13 o
   6   1  14     2266.85     2158.29     32.68 o
   7   1  14      296.87      283.08      4.96 o
   8   1  14       52.65       67.85      3.24 o
   9   1  14       30.64       37.15      5.69 o
  10   1  14      191.61      209.22      5.02 o
  11   1  14       70.22       73.39      5.65 o
  12   1  14       83.68       73.10      4.56 o
 -12   2  14       41.57       47.39      3.82 o
 -11   2  14        6.81       13.28      2.53 o
 -10   2  14        3.01        0.64      3.16 o
  -9   2  14        1.90        6.90      5.33 o
  -8   2  14       35.99       31.99      2.82 o
  -7   2  14       69.63       81.34      3.17 o
  -6   2  14       49.70       53.06      3.89 o
  -5   2  14      402.04      393.05     10.50 o
  -4   2  14       25.30       29.04      6.06 o
  -3   2  14        0.26       -2.94      5.13 o
  -2   2  14      345.05      322.78      8.07 o
  -1   2  14        3.32        6.13      3.50 o
   0   2  14      129.42      121.77      2.73 o
   1   2  14        0.01        5.78      2.65 o
   2   2  14      821.38      796.33     30.60 o
   3   2  14      187.96      155.54      3.61 o
   4   2  14      242.25      251.46      4.22 o
   5   2  14      286.30      296.36      4.50 o
   6   2  14       35.93       35.57      2.30 o
   7   2  14       12.79        6.55      3.47 o
   8   2  14      157.42      170.85      5.57 o
   9   2  14       24.54       33.36      3.32 o
  10   2  14       58.05       55.92      2.81 o
  11   2  14       25.99       26.31      4.21 o
  12   2  14        5.63        5.16      4.87 o
 -12   3  14        3.99       13.23      4.16 o
 -11   3  14        2.91        7.65      4.38 o
 -10   3  14        8.03       17.36      2.77 o
  -9   3  14       55.62       52.29      2.80 o
  -8   3  14        2.32        7.78      4.07 o
  -7   3  14        7.43       12.64      2.31 o
  -6   3  14       51.62       44.30      4.55 o
  -5   3  14      649.33      626.87     20.62 o
  -4   3  14      537.08      530.15      4.43 o
  -3   3  14       13.34        7.66      2.88 o
  -2   3  14      182.99      188.63      5.62 o
  -1   3  14      249.23      224.87      3.99 o
   0   3  14       25.33       30.12      3.94 o
   1   3  14      696.68      630.44     25.25 o
   2   3  14        0.10       11.41      2.89 o
   3   3  14      143.07      149.24      2.70 o
   4   3  14        2.43        4.26      2.40 o
   5   3  14      168.41      153.05      5.68 o
   6   3  14       75.43       64.24      2.87 o
   7   3  14      207.94      195.85      5.21 o
   8   3  14        0.10        2.90      2.00 o
   9   3  14       92.79       93.05      5.37 o
  10   3  14        7.36       14.43      5.12 o
  11   3  14       96.46       86.63      2.89 o
  12   3  14        0.05        0.69      3.97 o
 -12   4  14        3.95        7.26      3.35 o
 -11   4  14        2.81        2.33      4.09 o
 -10   4  14        6.19       12.02      4.84 o
  -9   4  14       30.18       37.72      3.24 o
  -8   4  14       43.32       50.28      2.87 o
  -7   4  14        9.42        9.60      2.73 o
  -6   4  14       46.19       44.21      4.19 o
  -5   4  14       58.64       46.60      5.41 o
  -4   4  14       25.96       30.23      5.66 o
  -3   4  14        1.90        1.25      3.47 o
  -2   4  14       14.86       12.11      2.34 o
  -1   4  14      168.02      170.93      5.33 o
   0   4  14       16.07       18.53      3.01 o
   1   4  14      118.55      111.11      3.91 o
   2   4  14       27.56       36.85      3.57 o
   3   4  14        0.05       -3.43      3.43 o
   4   4  14      121.73      133.82      2.63 o
   5   4  14       27.09       27.79      2.64 o
   6   4  14       54.79       69.62      3.18 o
   7   4  14       34.78       42.76      2.89 o
   8   4  14       42.05       46.57      2.83 o
   9   4  14       14.96       25.09      2.31 o
  10   4  14        7.63       11.39      3.17 o
  11   4  14       62.83       74.09      4.30 o
  12   4  14        0.81       -0.22      6.53 o
 -11   5  14       19.52       13.20      3.29 o
 -10   5  14       41.59       39.66      3.04 o
  -9   5  14       61.27       57.29      3.90 o
  -8   5  14       40.67       33.11      3.83 o
  -7   5  14        3.28       13.79      2.72 o
  -6   5  14       19.78       21.75      3.10 o
  -5   5  14       42.61       39.12      3.15 o
  -4   5  14      564.11      551.73     19.29 o
  -3   5  14      356.22      350.06     10.99 o
  -2   5  14      183.04      156.00      3.94 o
  -1   5  14      157.52      116.16      7.66 o
   0   5  14      557.33      526.85      9.73 o
   1   5  14        1.13        0.30      2.90 o
   2   5  14      405.34      377.87      9.58 o
   3   5  14      157.32      147.64      3.42 o
   4   5  14       44.74       33.93      2.82 o
   5   5  14      236.09      218.00      3.55 o
   6   5  14       20.53       27.03      2.93 o
   7   5  14        1.14        3.35      3.30 o
   8   5  14       58.72       53.79      2.36 o
   9   5  14       53.03       52.30      2.22 o
  10   5  14       12.32       25.68      7.96 o
  11   5  14       24.25       27.95      5.06 o
 -10   6  14       30.39       30.37      2.89 o
  -9   6  14        2.86        0.10      4.90 o
  -8   6  14       57.89       57.50      4.30 o
  -7   6  14        3.44       11.64      3.59 o
  -6   6  14        0.40        0.26      6.96 o
  -5   6  14        7.20       15.42      6.87 o
  -4   6  14       32.81       53.40     14.20 o
  -3   6  14      153.84      154.08      8.88 o
  -2   6  14       81.57       88.17      3.79 o
  -1   6  14       17.48       27.03      2.75 o
   0   6  14        6.64        1.06      4.07 o
   1   6  14       16.25       15.34      3.51 o
   2   6  14        3.40       11.81      7.32 o
   3   6  14      244.01      238.09      6.79 o
   4   6  14        2.96       -3.60      3.60 o
   5   6  14       54.13       59.23      3.65 o
   6   6  14        7.68        7.91      2.87 o
   7   6  14        1.33        7.77      3.75 o
   8   6  14       48.41       48.62      2.28 o
   9   6  14      169.56      179.27      5.12 o
  10   6  14        9.85       12.45      2.86 o
  -9   7  14      312.80      295.84      6.26 o
  -8   7  14        3.64        8.80      3.00 o
  -7   7  14       24.14       25.45      4.40 o
  -6   7  14       43.77       41.77      3.07 o
  -5   7  14       78.09       76.76      3.52 o
  -4   7  14       32.83       43.09      2.67 o
  -3   7  14      226.56      213.09     11.28 o
  -2   7  14        4.22       14.70      3.51 o
  -1   7  14        5.85        4.65      2.81 o
   0   7  14      234.75      223.55     12.23 o
   1   7  14      179.28      181.04     12.49 o
   2   7  14      110.39      114.38      9.05 o
   3   7  14       13.04       12.16      3.42 o
   4   7  14       15.77       13.39      4.19 o
   5   7  14      171.28      175.31      3.90 o
   6   7  14        2.25        1.85      3.45 o
   7   7  14       23.54       29.02      2.52 o
   8   7  14        2.75       10.65      3.10 o
   9   7  14        7.30        6.30      3.60 o
  -8   8  14       24.33       25.19      2.66 o
  -7   8  14       20.71       13.57      3.36 o
  -6   8  14        1.32        0.37      3.50 o
  -5   8  14        0.05       11.54      6.78 o
  -4   8  14       62.65       66.79      7.28 o
  -3   8  14      189.41      183.04      4.77 o
  -2   8  14        2.79       -4.19      8.11 o
  -1   8  14       22.15       31.05      5.70 o
   0   8  14       30.79       34.06      3.39 o
   1   8  14       11.67       23.34      6.08 o
   2   8  14       19.04       26.52      3.47 o
   3   8  14      146.71      142.21     15.82 o
   4   8  14        0.06        5.88      4.26 o
   5   8  14       71.95       67.07      4.45 o
   6   8  14       10.06       16.96     11.57 o
   7   8  14       25.56       28.70      3.89 o
   8   8  14        7.50        7.85      2.47 o
  -6   9  14       28.29       26.86      2.94 o
  -5   9  14       20.56       30.85      7.46 o
  -4   9  14       27.21       37.44      5.74 o
  -3   9  14        9.37        0.19      7.34 o
  -2   9  14        1.97        2.00      3.52 o
  -1   9  14       68.52       83.20      3.26 o
   0   9  14       38.44       49.22      4.37 o
   1   9  14       26.27       21.74      3.58 o
   2   9  14       64.81       70.29      9.06 o
   3   9  14       66.14       81.19      5.45 o
   4   9  14        0.50        7.21      3.60 o
   5   9  14       84.54       90.20      9.55 o
   6   9  14       18.19       17.76      7.60 o
  -4  10  14       60.48       55.75      5.42 o
  -3  10  14       49.98       50.06      3.26 o
  -2  10  14        1.72        9.03      5.18 o
  -1  10  14       65.68       72.32      3.80 o
   0  10  14        0.02       14.46      3.17 o
   1  10  14        6.25       -3.64      3.64 o
   2  10  14        2.24        2.62      6.94 o
   3  10  14      135.99      143.79      8.11 o
   4  10  14        0.01        5.40      6.44 o
 -11   0  15      131.07      119.03      6.47 o
  -9   0  15        9.12       17.30      4.23 o
  -7   0  15      645.64      612.18      5.71 o
  -5   0  15      944.43      901.99      6.37 o
  -3   0  15      896.25      896.93     46.53 o
  -1   0  15      305.39      281.75      7.05 o
   1   0  15      111.97      114.41      4.79 o
   3   0  15      315.73      280.72      3.95 o
   5   0  15      801.41      777.51      5.06 o
   7   0  15       18.78       26.97      2.73 o
   9   0  15      347.30      370.64     18.98 o
  11   0  15       53.16       61.76      5.91 o
 -12   1  15       22.22       23.35      2.42 o
 -11   1  15        7.12       12.34      5.51 o
 -10   1  15       25.24       47.29      5.18 o
  -9   1  15       43.08       51.63      2.39 o
  -8   1  15      173.43      170.73      3.10 o
  -7   1  15       90.37       88.33      3.03 o
  -6   1  15        0.01       -4.59      4.89 o
  -5   1  15        2.85        0.62      3.34 o
  -4   1  15       12.63       17.01      4.35 o
  -3   1  15      810.02      812.43     15.73 o
  -2   1  15      709.16      698.73     23.83 o
  -1   1  15      138.33      140.18      2.90 o
   0   1  15       38.44       43.46      2.49 o
   1   1  15     2172.73     2070.87     36.19 o
   2   1  15      156.38      150.08      4.37 o
   3   1  15     1548.13     1395.05     16.13 o
   4   1  15      130.90      114.97      3.45 o
   5   1  15      502.87      509.55      7.77 o
   6   1  15        6.71       10.48      2.19 o
   7   1  15      465.96      453.99      7.57 o
   8   1  15       34.90       42.63      3.16 o
   9   1  15      514.22      497.26     15.18 o
  10   1  15        1.16        1.21      4.20 o
  11   1  15       38.38       50.53      3.43 o
  12   1  15        5.33        8.64      3.53 o
 -12   2  15        5.26       12.05      2.91 o
 -11   2  15       61.55       64.13      4.62 o
 -10   2  15       49.98       43.89      7.32 o
  -9   2  15        0.65        1.76      4.55 o
  -8   2  15      155.49      145.19      7.06 o
  -7   2  15      373.55      360.67      4.77 o
  -6   2  15        8.65       10.95      5.38 o
  -5   2  15      300.65      298.89      3.67 o
  -4   2  15       82.11       77.35      3.05 o
  -3   2  15      469.02      463.95     10.10 o
  -2   2  15     1147.80     1095.18     40.94 o
  -1   2  15      280.12      243.94      5.35 o
   0   2  15       89.89       80.85      2.49 o
   1   2  15      180.96      159.04      4.89 o
   2   2  15      314.37      325.79      6.48 o
   3   2  15        3.61        8.60      2.31 o
   4   2  15        5.12        8.18      2.58 o
   5   2  15      482.88      472.44      8.83 o
   6   2  15      219.60      210.90      5.72 o
   7   2  15       37.04       42.03      2.26 o
   8   2  15       53.72       66.04      3.63 o
   9   2  15        8.42       12.00      1.96 o
  10   2  15        2.74        3.61      4.77 o
  11   2  15        0.01        6.75      4.72 o
  12   2  15        7.49       14.68      3.52 o
 -12   3  15       19.53       22.63      2.91 o
 -11   3  15        9.04        7.80      3.52 o
 -10   3  15       23.02       24.82      2.83 o
  -9   3  15        3.24        1.64      5.45 o
  -8   3  15       11.95       13.18      4.15 o
  -7   3  15       83.76       79.25      5.06 o
  -6   3  15        2.14       -3.04      3.04 o
  -5   3  15      223.67      214.28      4.26 o
  -4   3  15       43.43       50.45      3.74 o
  -3   3  15       53.87       50.69      2.89 o
  -2   3  15      163.73      159.99      4.93 o
  -1   3  15        5.29       10.19      3.97 o
   0   3  15        3.23       10.05      2.70 o
   1   3  15       10.14       13.46      2.36 o
   2   3  15       36.61       46.56      3.01 o
   3   3  15       24.78       19.01      2.82 o
   4   3  15       17.13       24.60      2.22 o
   5   3  15       15.94       13.42      2.26 o
   6   3  15      186.68      187.14      4.73 o
   7   3  15       10.50       15.49      3.13 o
   8   3  15       11.37        8.84      2.05 o
   9   3  15       49.78       43.19      4.43 o
  10   3  15      144.96      146.83      4.13 o
  11   3  15        0.54        2.92      2.31 o
  12   3  15       88.53       88.30      7.72 o
 -11   4  15       21.05       24.86      2.93 o
 -10   4  15        7.48        8.18      4.03 o
  -9   4  15       58.50       68.33      6.54 o
  -8   4  15       56.35       53.36      3.48 o
  -7   4  15        2.47        8.98      3.74 o
  -6   4  15       94.27       98.01      3.24 o
  -5   4  15       65.87       72.65      4.08 o
  -4   4  15        5.59        0.80      2.80 o
  -3   4  15      123.84      117.91      3.13 o
  -2   4  15      588.57      553.59     12.93 o
  -1   4  15      107.02      125.71      4.16 o
   0   4  15       26.21       24.90      2.82 o
   1   4  15       41.78       38.59      2.62 o
   2   4  15       81.15       62.94      3.47 o
   3   4  15       52.48       39.35      3.81 o
   4   4  15      411.14      371.73      6.86 o
   5   4  15       21.42       29.30      3.80 o
   6   4  15        6.24        5.70      2.29 o
   7   4  15        0.85        5.22      2.98 o
   8   4  15        6.70        4.53      2.01 o
   9   4  15        6.25       15.34      4.23 o
  10   4  15       37.09       40.53      2.14 o
  11   4  15       18.29       12.76      2.17 o
 -11   5  15        6.09        9.27      2.90 o
 -10   5  15       23.64       24.01      3.41 o
  -9   5  15        4.82        1.62      2.31 o
  -8   5  15       21.67       28.68      3.09 o
  -7   5  15      155.41      144.41      5.01 o
  -6   5  15        6.15        8.77      3.93 o
  -5   5  15       84.12      101.19      6.07 o
  -4   5  15      152.62      132.35      3.66 o
  -3   5  15      230.26      215.25      4.47 o
  -2   5  15        0.06        0.93      2.55 o
  -1   5  15        6.23        3.18      5.06 o
   0   5  15        8.25        6.81      2.35 o
   1   5  15       71.35       97.93      4.95 o
   2   5  15      296.60      258.86     13.80 o
   3   5  15      106.28      114.80      4.33 o
   4   5  15        9.52       18.06      3.05 o
   5   5  15        0.62        3.30      2.30 o
   6   5  15       83.35       77.91      3.83 o
   7   5  15       28.29       40.98      2.38 o
   8   5  15       18.67       18.28      2.56 o
   9   5  15        7.11        6.59      4.17 o
  10   5  15       21.40       22.31      2.74 o
  11   5  15        2.47       -0.17      7.91 o
 -10   6  15       12.55       16.23      7.66 o
  -9   6  15        6.66       10.77      3.66 o
  -8   6  15        4.02        1.54      4.96 o
  -7   6  15      119.21      146.10      9.70 o
  -6   6  15       64.92       59.99      5.55 o
  -5   6  15      117.27      114.91      6.75 o
  -4   6  15        9.67       12.86      5.15 o
  -3   6  15        8.03       13.68      4.31 o
  -2   6  15        1.23       -3.29      3.29 o
  -1   6  15        9.41       10.21      3.06 o
   0   6  15      300.45      288.58     16.87 o
   1   6  15      158.96      182.25      6.50 o
   2   6  15       15.03       29.20      4.83 o
   3   6  15       51.99       56.52      3.04 o
   4   6  15       68.79       61.14      4.83 o
   5   6  15        0.05       -2.32      3.16 o
   6   6  15      202.00      198.78      4.34 o
   7   6  15       53.55       55.03      3.14 o
   8   6  15        2.74        0.68      2.13 o
   9   6  15       10.85       13.55      2.15 o
  10   6  15       18.36       11.99      2.49 o
  -9   7  15        0.01        2.22      3.60 o
  -8   7  15       56.40       60.85      4.96 o
  -7   7  15       13.64       15.29      2.98 o
  -6   7  15        3.65        0.81      3.24 o
  -5   7  15        9.64        8.05      2.98 o
  -4   7  15      243.68      232.73     12.39 o
  -3   7  15       24.27       22.64      3.15 o
  -2   7  15       70.99       76.88      3.67 o
  -1   7  15        5.10       14.18      3.02 o
   0   7  15       82.64       94.61      6.12 o
   1   7  15        3.79       13.80      2.71 o
   2   7  15      248.13      272.56      5.90 o
   3   7  15        0.02        6.63      6.58 o
   4   7  15       34.16       27.45      5.24 o
   5   7  15        0.21        3.98      3.58 o
   6   7  15       23.51       21.62      4.73 o
   7   7  15        1.77        2.54      2.65 o
   8   7  15      168.68      165.55      8.99 o
   9   7  15        2.87       15.46      4.84 o
  -8   8  15        0.08       10.91      4.90 o
  -7   8  15       24.55       20.83      3.30 o
  -6   8  15       26.13       27.73      4.03 o
  -5   8  15        0.38       -4.63      5.88 o
  -4   8  15       41.94       45.48      3.78 o
  -3   8  15        3.80        4.66      3.18 o
  -2   8  15        0.56        5.63      2.94 o
  -1   8  15       56.88       55.09      3.20 o
   0   8  15      208.35      204.24      7.54 o
   1   8  15        2.05        3.34      2.74 o
   2   8  15        1.65        3.60      4.35 o
   3   8  15        4.10        6.75      4.34 o
   4   8  15      161.65      141.06      5.07 o
   5   8  15       21.05       25.76     11.11 o
   6   8  15       32.03       53.16      4.49 o
   7   8  15        0.10        1.37      8.90 o
   8   8  15        1.99       22.09      6.79 o
  -6   9  15       22.15       21.45      6.67 o
  -5   9  15       13.17        9.91      4.22 o
  -4   9  15      188.03      202.27      8.80 o
  -3   9  15        0.40        6.28      3.68 o
  -2   9  15       43.59       50.97      3.84 o
  -1   9  15       50.84       56.40      7.28 o
   0   9  15      170.01      185.81     14.78 o
   1   9  15       41.12       55.07      4.07 o
   2   9  15      105.00       97.93      4.62 o
   3   9  15       13.24       19.80      8.22 o
   4   9  15       13.14       10.33      6.59 o
   5   9  15       87.50       86.45      3.97 o
   6   9  15       86.58       78.54     17.80 o
  -3  10  15        2.75       -2.24      4.11 o
  -2  10  15        1.94        8.42      4.83 o
  -1  10  15        8.79        2.73      4.18 o
   0  10  15       32.41       40.45      5.92 o
   1  10  15        0.17        4.16      3.67 o
   2  10  15        9.64       14.40      7.27 o
 -12   0  16       95.08       87.84      3.99 o
 -10   0  16        4.11       15.69      3.57 o
  -8   0  16       40.52       58.24     16.02 o
  -6   0  16     2184.73     2103.81     17.94 o
  -4   0  16      239.64      237.90     12.00 o
  -2   0  16       78.29       88.90      5.81 o
   0   0  16     3999.61     3850.82    131.70 o
   2   0  16        0.95       16.94      4.65 o
   4   0  16     3126.71     3010.54     15.85 o
   6   0  16       19.21       26.95      4.09 o
   8   0  16        0.12        2.12      4.48 o
  10   0  16      284.72      287.21     17.00 o
  12   0  16       66.33       64.81      6.98 o
 -12   1  16        2.51        0.26      3.39 o
 -11   1  16        7.44        8.64      8.92 o
 -10   1  16        0.81       -2.16      3.65 o
  -9   1  16        8.35        5.74      2.86 o
  -8   1  16      328.31      313.23      9.27 o
  -7   1  16      198.69      198.14      2.96 o
  -6   1  16      733.77      688.71      5.69 o
  -5   1  16      248.23      246.66      6.27 o
  -4   1  16      528.13      502.97      8.96 o
  -3   1  16        0.67        1.00      4.58 o
  -2   1  16     1645.67     1466.73     54.73 o
  -1   1  16      248.63      244.93      5.02 o
   0   1  16     1268.45     1188.46     27.09 o
   1   1  16      305.46      289.55     11.63 o
   2   1  16      326.35      291.22     11.16 o
   3   1  16      132.10      115.34      4.38 o
   4   1  16     2944.19     2707.26     17.39 o
   5   1  16       32.45       33.19      2.21 o
   6   1  16     1377.09     1363.37     79.88 o
   7   1  16       43.72       43.36      2.48 o
   8   1  16      551.81      574.19     12.51 o
   9   1  16       51.44       60.02      2.46 o
  10   1  16      615.52      594.58     17.88 o
  11   1  16        7.81       15.63      3.10 o
  12   1  16       22.66       23.20      3.69 o
 -12   2  16        0.06       15.62      7.30 o
 -11   2  16       11.59       28.57      6.85 o
 -10   2  16       33.11       50.34      5.41 o
  -9   2  16       86.45       93.91      5.01 o
  -8   2  16       30.72       46.27     10.02 o
  -7   2  16       15.57       26.05      5.98 o
  -6   2  16        1.52       11.35      8.58 o
  -5   2  16       65.31       60.54      3.26 o
  -4   2  16      116.05      114.19      5.59 o
  -3   2  16       12.08       14.62      2.95 o
  -2   2  16      212.89      203.68      4.07 o
  -1   2  16       22.60       22.71      2.40 o
   0   2  16       77.13       94.74      3.60 o
   1   2  16       32.47       34.75      2.54 o
   2   2  16        5.88        9.36      2.44 o
   3   2  16       47.04       53.44      2.62 o
   4   2  16        0.83        2.76      2.38 o
   5   2  16      327.84      340.93      6.83 o
   6   2  16      101.90      106.75      4.07 o
   7   2  16       10.55       15.11      2.13 o
   8   2  16       83.58       91.50      3.42 o
   9   2  16       34.21       43.36      3.17 o
  10   2  16       30.45       32.20      2.63 o
  11   2  16       19.45       21.07      2.38 o
  12   2  16        8.12       14.30      3.29 o
 -11   3  16       35.64       32.77      3.89 o
 -10   3  16       13.86       22.02      3.25 o
  -9   3  16       30.33       31.35      4.69 o
  -8   3  16        0.07        5.18      2.51 o
  -7   3  16       29.87       34.05      5.69 o
  -6   3  16        8.59        2.82      4.82 o
  -5   3  16       38.00       40.45      3.48 o
  -4   3  16       41.86       44.93      3.35 o
  -3   3  16      409.15      399.32     15.73 o
  -2   3  16       54.55       45.50      2.30 o
  -1   3  16      321.27      269.45      5.18 o
   0   3  16       10.41       11.96      2.35 o
   1   3  16        0.25        6.37      2.62 o
   2   3  16      262.02      255.55      4.51 o
   3   3  16      348.14      312.08      3.38 o
   4   3  16      243.85      203.21      4.89 o
   5   3  16      303.45      269.72      4.69 o
   6   3  16      153.04      147.52      4.82 o
   7   3  16       61.13       64.05      2.98 o
   8   3  16        1.43        2.85      4.12 o
   9   3  16      101.93      108.35      2.35 o
  10   3  16       12.13        9.60      3.86 o
  11   3  16       41.93       42.82      3.33 o
 -11   4  16       34.84       33.67      6.30 o
 -10   4  16        7.17       -0.77      3.17 o
  -9   4  16       17.31       20.75      4.63 o
  -8   4  16       56.20       51.06      2.45 o
  -7   4  16       11.60       17.50      4.77 o
  -6   4  16        2.72       13.47      6.06 o
  -5   4  16       51.47       52.70      4.31 o
  -4   4  16      112.71      115.41      4.81 o
  -3   4  16       80.63       63.55      2.63 o
  -2   4  16       96.21       93.98      2.60 o
  -1   4  16      475.98      411.18     10.53 o
   0   4  16      101.60       90.16      2.44 o
   1   4  16        0.68        7.07      2.29 o
   2   4  16      129.72      142.99      5.34 o
   3   4  16      163.78      142.32      5.29 o
   4   4  16       87.98       71.08      4.72 o
   5   4  16      313.31      286.18      6.64 o
   6   4  16       16.83       18.54      2.20 o
   7   4  16       30.32       25.77      2.17 o
   8   4  16       28.59       34.58      1.95 o
   9   4  16      102.82      111.92      3.84 o
  10   4  16       20.33       30.17      2.98 o
  11   4  16       25.62       21.53      2.32 o
 -10   5  16        8.72       11.84      3.87 o
  -9   5  16        1.02        3.54      4.54 o
  -8   5  16       78.57       78.87      2.90 o
  -7   5  16      120.07      107.97      3.15 o
  -6   5  16       53.16       59.31      2.78 o
  -5   5  16       15.33       14.22      4.10 o
  -4   5  16        1.89        1.50      2.80 o
  -3   5  16        1.90       -0.67      3.10 o
  -2   5  16       35.68       57.51      2.60 o
  -1   5  16      567.42      482.10     19.00 o
   0   5  16        6.59       12.99      2.67 o
   1   5  16        3.57       12.06      2.89 o
   2   5  16      206.64      229.06     10.02 o
   3   5  16       32.47       31.71      3.46 o
   4   5  16        4.04        7.49      2.96 o
   5   5  16       18.96       10.89      3.06 o
   6   5  16      105.45       97.32      2.35 o
   7   5  16        8.24        2.84      3.02 o
   8   5  16        9.91       11.20      2.87 o
   9   5  16       18.21       29.06      3.94 o
  10   5  16        0.45        9.02      2.80 o
 -10   6  16        5.63       -3.83      3.83 o
  -9   6  16        2.56        7.07      3.18 o
  -8   6  16        0.05       28.69      3.95 o
  -7   6  16        5.05       19.07      3.55 o
  -6   6  16       15.71       28.38      5.57 o
  -5   6  16       33.74       32.87      3.71 o
  -4   6  16      104.10      111.05      3.14 o
  -3   6  16       46.73       44.98      2.40 o
  -2   6  16       37.24       34.29      4.22 o
  -1   6  16       82.23       79.54      4.20 o
   0   6  16       56.87       70.76     18.03 o
   1   6  16      130.30      113.33      3.26 o
   2   6  16        2.28        2.95      2.97 o
   3   6  16       33.84       42.68      4.29 o
   4   6  16       13.07        4.69      3.51 o
   5   6  16       44.07       48.63      4.43 o
   6   6  16       93.17      100.86      2.62 o
   7   6  16       78.05       65.68      2.56 o
   8   6  16       17.86       22.60      2.13 o
   9   6  16        4.36       14.00      4.03 o
  -8   7  16       20.00       17.67      4.47 o
  -7   7  16       68.77       72.25      6.04 o
  -6   7  16        1.72        5.51      2.86 o
  -5   7  16        6.67        9.11      2.50 o
  -4   7  16        0.87       -1.87      3.88 o
  -3   7  16      134.71      148.11      2.83 o
  -2   7  16        0.04        2.79      2.94 o
  -1   7  16      259.34      257.44     13.89 o
   0   7  16        7.08       14.99      7.18 o
   1   7  16       21.54       25.81      3.82 o
   2   7  16       59.55       71.59      3.14 o
   3   7  16      104.98      100.42      3.81 o
   4   7  16        0.02        7.10      3.42 o
   5   7  16       84.06       91.75      8.26 o
   6   7  16       23.28       35.58     15.66 o
   7   7  16       18.45       15.15      2.86 o
   8   7  16        5.76        9.46      2.47 o
  -7   8  16        5.37        4.27      2.87 o
  -6   8  16        0.00        5.76      3.63 o
  -5   8  16       47.43       41.35      4.18 o
  -4   8  16       23.89       27.18      3.10 o
  -3   8  16       31.25       27.51      4.24 o
  -2   8  16        3.62        1.74      8.71 o
  -1   8  16      117.44      124.02     12.79 o
   0   8  16        0.87       -0.52      2.48 o
   1   8  16      111.99      123.65      5.13 o
   2   8  16       39.78       58.63      8.19 o
   3   8  16       21.98       31.96      8.65 o
   4   8  16        3.27       11.25      3.62 o
   5   8  16       84.93       82.06      3.88 o
   6   8  16       14.99       26.49      5.82 o
   7   8  16      137.08      137.06      4.78 o
  -5   9  16       14.45       10.68      8.86 o
  -4   9  16      118.06      115.62      6.55 o
  -3   9  16      185.45      189.16     12.30 o
  -2   9  16       30.46       37.34      8.90 o
  -1   9  16      127.09      139.64      3.83 o
   0   9  16       26.10       27.99      3.22 o
   1   9  16        4.28       -4.82      4.82 o
   2   9  16       42.95       42.58      5.49 o
   3   9  16       94.05      111.25     25.95 o
   4   9  16        3.79        0.38     11.28 o
   5   9  16       19.18       17.71     14.90 o
  -1  10  16        0.07       -3.27      3.27 o
   0  10  16       15.72       15.92      3.31 o
 -11   0  17      243.92      237.77     22.65 o
  -9   0  17     1130.40     1019.15     31.24 o
  -7   0  17        4.21        6.44      6.66 o
  -5   0  17     2294.72     2291.61     67.76 o
  -3   0  17     6858.03     6566.39    440.01 o
  -1   0  17      479.41      472.84     15.76 o
   1   0  17     3652.48     3536.75    148.27 o
   3   0  17     1414.42     1265.88      7.06 o
   5   0  17      516.66      499.76      7.78 o
   7   0  17     1407.07     1435.12     20.33 o
   9   0  17      174.12      167.68     11.46 o
  11   0  17        7.56       -5.16      5.68 o
 -12   1  17       52.35       58.04      6.52 o
 -11   1  17      237.73      224.88      9.00 o
 -10   1  17        2.02        8.19      5.85 o
  -9   1  17       15.37       21.87      2.83 o
  -8   1  17      104.23      103.71      6.53 o
  -7   1  17        0.36        6.14      3.79 o
  -6   1  17      284.62      292.94      7.86 o
  -5   1  17      234.36      228.62      6.68 o
  -4   1  17       45.25       41.33      4.80 o
  -3   1  17     1384.45     1356.79     37.91 o
  -2   1  17      238.76      230.43      3.62 o
  -1   1  17       34.44       35.13      2.90 o
   0   1  17      553.14      533.89     12.83 o
   1   1  17     1284.43     1230.77     31.46 o
   2   1  17       72.85       73.29      3.91 o
   3   1  17      167.55      154.14      3.44 o
   4   1  17       81.43       84.02      2.35 o
   5   1  17      197.48      184.02      3.14 o
   6   1  17      388.32      382.41      5.93 o
   7   1  17       29.51       29.09      1.96 o
   8   1  17       20.10       31.29      2.13 o
   9   1  17        3.41        7.45      3.77 o
  10   1  17        9.86       19.43      4.43 o
  11   1  17       25.37       22.79      3.71 o
 -11   2  17        5.85        3.32      5.75 o
 -10   2  17       52.36       44.58      3.25 o
  -9   2  17       13.44        5.95      8.05 o
  -8   2  17      114.22      118.67      2.98 o
  -7   2  17       64.72       62.56      3.31 o
  -6   2  17      102.34      101.67      4.01 o
  -5   2  17      151.75      142.86      2.85 o
  -4   2  17      414.44      414.99      8.64 o
  -3   2  17      249.08      241.54      7.31 o
  -2   2  17      107.46      106.01      2.36 o
  -1   2  17      107.16       94.01      2.41 o
   0   2  17        2.76        5.68      2.22 o
   1   2  17      161.88      131.22      6.97 o
   2   2  17      282.48      261.46      8.76 o
   3   2  17        1.74        7.79      4.42 o
   4   2  17       43.50       48.68      2.12 o
   5   2  17        6.49        8.18      2.19 o
   6   2  17      262.10      258.03      4.74 o
   7   2  17       13.85       17.89      2.21 o
   8   2  17       61.25       61.49      2.60 o
   9   2  17        3.37        6.45      3.81 o
  10   2  17        2.87        4.09      3.99 o
  11   2  17       47.12       47.44      2.92 o
 -11   3  17        0.48       -2.88      2.88 o
 -10   3  17       19.01       17.66      7.67 o
  -9   3  17        1.40        2.39      2.54 o
  -8   3  17        2.92        4.01      2.78 o
  -7   3  17       29.71       37.26      7.09 o
  -6   3  17      235.69      239.85      5.54 o
  -5   3  17       10.92       22.51      6.02 o
  -4   3  17        8.65        3.24      3.84 o
  -3   3  17       84.95       89.98      3.24 o
  -2   3  17      116.81      103.90      2.85 o
  -1   3  17      379.14      348.61      8.73 o
   0   3  17      477.56      492.85     12.32 o
   1   3  17      123.65      113.54      7.52 o
   2   3  17      159.21      121.63      8.30 o
   3   3  17       29.02       26.05      3.40 o
   4   3  17      172.01      179.13      6.36 o
   5   3  17       34.90       30.02      2.83 o
   6   3  17      128.81      114.81      3.69 o
   7   3  17       24.54       28.68      4.88 o
   8   3  17       50.09       40.80      3.57 o
   9   3  17       19.18       22.36      3.95 o
  10   3  17       24.88       32.92      4.62 o
  11   3  17        5.16        1.91      2.94 o
 -11   4  17       20.86       17.24      2.51 o
 -10   4  17      112.16      103.98      6.88 o
  -9   4  17        7.64       14.85      3.79 o
  -8   4  17      135.62      126.65      5.72 o
  -7   4  17        7.76       12.39      2.54 o
  -6   4  17       38.80       40.20      2.80 o
  -5   4  17       60.95       53.85      2.89 o
  -4   4  17      344.54      317.75      7.48 o
  -3   4  17       14.45       13.68      2.76 o
  -2   4  17      219.61      193.28      2.67 o
  -1   4  17        6.36        6.69      3.25 o
   0   4  17       99.16       85.98      2.72 o
   1   4  17        1.45       -0.05      2.82 o
   2   4  17      706.26      620.89     16.50 o
   3   4  17       58.74       74.39      2.54 o
   4   4  17        2.60        4.89      3.29 o
   5   4  17       47.54       50.86      3.27 o
   6   4  17       72.31       64.12      2.42 o
   7   4  17       54.80       57.09      4.06 o
   8   4  17      102.52       97.15      4.17 o
   9   4  17       14.20       14.64      2.59 o
  10   4  17       18.18       18.50      2.28 o
 -10   5  17       42.84       52.84      5.90 o
  -9   5  17       27.68       24.25      2.62 o
  -8   5  17       39.55       44.65      2.96 o
  -7   5  17        0.30        0.01      3.73 o
  -6   5  17       49.71       49.03      2.84 o
  -5   5  17        0.27        2.71      2.55 o
  -4   5  17       11.30       20.28      3.89 o
  -3   5  17        2.41        4.98      3.73 o
  -2   5  17       85.31       70.61      2.62 o
  -1   5  17        0.54        7.11      2.85 o
   0   5  17       16.15        3.62      2.75 o
   1   5  17      271.88      205.22      3.36 o
   2   5  17        2.08        7.28      2.80 o
   3   5  17       61.93       59.85      4.23 o
   4   5  17       92.46       62.67      5.57 o
   5   5  17        4.58        8.66      4.53 o
   6   5  17       14.94       19.98      2.34 o
   7   5  17       22.46       25.15      2.24 o
   8   5  17       21.22       26.71      2.82 o
   9   5  17       65.86       62.82      4.06 o
  10   5  17        2.69        6.24      2.34 o
  -9   6  17       55.53       61.04      4.66 o
  -8   6  17       22.29       25.03      6.42 o
  -7   6  17        1.61        6.04      3.55 o
  -6   6  17        1.35       -6.76      7.05 o
  -5   6  17       88.24       70.78      9.23 o
  -4   6  17       28.04       28.29      2.74 o
  -3   6  17       40.64       43.52      2.85 o
  -2   6  17        6.02        3.68      4.43 o
  -1   6  17       42.22       51.51      5.53 o
   0   6  17       12.69       15.41      8.83 o
   1   6  17      421.56      410.82     22.04 o
   2   6  17       58.00       66.72      8.28 o
   3   6  17      192.83      192.99     14.20 o
   4   6  17       14.98       16.32      3.01 o
   5   6  17        8.05       -0.37      3.59 o
   6   6  17        6.14       -0.08      5.00 o
   7   6  17      107.59      108.26      2.63 o
   8   6  17        5.80        9.24      2.28 o
   9   6  17       34.69       33.92      3.06 o
  -8   7  17        4.94       13.87      3.69 o
  -7   7  17       13.47       16.49      6.40 o
  -6   7  17       59.03       56.70      4.24 o
  -5   7  17        2.96        1.81      2.59 o
  -4   7  17       14.21       17.96      2.82 o
  -3   7  17       12.01       12.09      2.79 o
  -2   7  17       27.75       25.10      4.69 o
  -1   7  17       45.93       56.30      8.87 o
   0   7  17       86.49       89.53      7.22 o
   1   7  17       46.18       46.60      3.91 o
   2   7  17       19.17       24.14      5.16 o
   3   7  17       59.83       65.91      5.31 o
   4   7  17        5.58       18.78     15.46 o
   5   7  17       17.44       20.84      3.46 o
   6   7  17       25.51       25.43      6.36 o
   7   7  17       18.36       27.10      4.42 o
   8   7  17        5.67        9.59      2.43 o
  -6   8  17        6.33       -0.72      4.43 o
  -5   8  17        0.75        0.64      3.16 o
  -4   8  17       57.82       72.26      7.08 o
  -3   8  17        3.09        6.51      5.58 o
  -2   8  17      203.30      223.82      3.29 o
  -1   8  17        0.08       -1.74      3.18 o
   0   8  17       16.42       26.44      9.29 o
   1   8  17        0.02        1.99      2.79 o
   2   8  17      228.93      235.77      4.89 o
   3   8  17       19.35       17.49      4.37 o
   4   8  17        3.41        7.23     14.30 o
   5   8  17        7.94        8.62      3.63 o
   6   8  17       40.71       44.09      4.58 o
  -4   9  17       36.96       40.59      4.46 o
  -3   9  17        4.12       12.33      4.54 o
  -2   9  17       19.19       13.15      3.26 o
  -1   9  17        7.61       18.69      2.92 o
   0   9  17       75.98       83.89      3.11 o
   1   9  17        0.84        1.02      2.81 o
   2   9  17       57.63       62.94      9.80 o
   3   9  17       17.82       11.30      7.46 o
   4   9  17        2.58        2.43      8.17 o
 -10   0  18      102.61      103.38     13.61 o
  -8   0  18      707.40      670.87      5.93 o
  -6   0  18      821.35      792.64      7.35 o
  -4   0  18      134.04      169.88     10.89 o
  -2   0  18      960.93      897.35     30.30 o
   0   0  18     1569.94     1546.18     45.43 o
   2   0  18       11.95       12.80      3.73 o
   4   0  18     1108.73     1038.30     26.85 o
   6   0  18       60.25       63.77      4.18 o
   8   0  18        1.23        9.02      3.04 o
  10   0  18       30.26       30.83      3.19 o
 -11   1  18       47.78       51.26      4.76 o
 -10   1  18        1.73       11.37      4.54 o
  -9   1  18       86.58       79.28      6.63 o
  -8   1  18       69.18       57.41      3.19 o
  -7   1  18      122.88      117.86      3.27 o
  -6   1  18       31.55       31.56      2.40 o
  -5   1  18       89.17       91.05      3.19 o
  -4   1  18      845.92      840.40     20.67 o
  -3   1  18      289.33      269.68      3.74 o
  -2   1  18       62.73       52.73      2.44 o
  -1   1  18      421.06      422.57      6.99 o
   0   1  18       13.47       19.97      2.16 o
   1   1  18        0.70        2.70      2.84 o
   2   1  18       43.65       39.32      2.87 o
   3   1  18      188.13      180.69      6.28 o
   4   1  18       72.46       65.48      2.63 o
   5   1  18      130.75      136.43      3.76 o
   6   1  18        1.12        3.32      1.90 o
   7   1  18       63.89       65.95      3.16 o
   8   1  18       30.65       32.41      2.08 o
   9   1  18       42.95       38.83      4.22 o
  10   1  18        5.23       11.99      2.08 o
  11   1  18       10.14        8.98      2.33 o
 -11   2  18       44.44       47.83      4.09 o
 -10   2  18        1.13        4.28      4.53 o
  -9   2  18        0.01        0.44      6.53 o
  -8   2  18       45.60       46.59      4.98 o
  -7   2  18      100.02      102.00     10.01 o
  -6   2  18        2.97       10.22      3.10 o
  -5   2  18        9.37       13.47      4.98 o
  -4   2  18      218.86      219.83      5.50 o
  -3   2  18        2.84        3.60      4.05 o
  -2   2  18        1.22       -2.72      2.99 o
  -1   2  18      253.05      278.17      4.34 o
   0   2  18        1.76        6.60      3.22 o
   1   2  18       10.56       19.99      2.95 o
   2   2  18      277.97      269.36      6.69 o
   3   2  18       44.27       41.65      3.95 o
   4   2  18      189.01      178.08      4.30 o
   5   2  18       19.80       21.95      2.70 o
   6   2  18      157.55      151.43      4.36 o
   7   2  18        0.23       -1.42      3.50 o
   8   2  18      134.39      127.88      3.30 o
   9   2  18       92.77       93.00      6.49 o
  10   2  18        1.22        4.78      2.20 o
  11   2  18       11.14       25.20      6.35 o
 -11   3  18       44.15       42.82      4.39 o
 -10   3  18       76.39       80.35      6.55 o
  -9   3  18      147.67      140.82      4.31 o
  -8   3  18        0.47       12.83      2.75 o
  -7   3  18        2.27        5.00      2.79 o
  -6   3  18       83.65       86.32      2.97 o
  -5   3  18      199.47      192.42      4.68 o
  -4   3  18       28.64       29.65      3.13 o
  -3   3  18      217.44      203.56      2.42 o
  -2   3  18        0.09        1.34      2.43 o
  -1   3  18        0.46        3.18      2.24 o
   0   3  18       18.01       24.22      2.65 o
   1   3  18      601.18      605.08     24.71 o
   2   3  18      106.57       85.07      3.50 o
   3   3  18      172.94      163.05      3.95 o
   4   3  18       41.19       46.14      2.90 o
   5   3  18        0.07       -0.30      2.97 o
   6   3  18      141.01      132.09      3.96 o
   7   3  18      132.03      135.39      5.01 o
   8   3  18        8.73       17.62      2.23 o
   9   3  18       56.48       52.64      5.92 o
  10   3  18       17.62       17.43      2.25 o
 -10   4  18        7.98       11.34      6.81 o
  -9   4  18        0.39        4.86      4.97 o
  -8   4  18       30.37       24.51      2.97 o
  -7   4  18      192.55      177.47      6.29 o
  -6   4  18       12.75       14.28      4.82 o
  -5   4  18      273.96      257.76      5.99 o
  -4   4  18      129.04      120.05      3.91 o
  -3   4  18      143.48      126.53      4.84 o
  -2   4  18      145.80      168.38      4.84 o
  -1   4  18      117.73      110.34      5.23 o
   0   4  18       89.05       56.97      2.77 o
   1   4  18      142.40      129.61      4.66 o
   2   4  18      543.56      530.75     14.88 o
   3   4  18       30.43       28.64      2.69 o
   4   4  18       71.25       90.76      4.54 o
   5   4  18       36.87       35.81      3.36 o
   6   4  18        8.30        7.06      2.03 o
   7   4  18        0.21        0.15      2.96 o
   8   4  18       75.56       74.64      3.35 o
   9   4  18        3.15        6.03      2.24 o
  10   4  18       26.96       27.95      2.69 o
  -9   5  18       38.80       38.90      2.52 o
  -8   5  18       20.86       25.19      3.32 o
  -7   5  18        5.13       14.81      4.06 o
  -6   5  18       44.20       42.18      3.88 o
  -5   5  18       27.57       21.06      3.78 o
  -4   5  18        1.22        9.84      4.20 o
  -3   5  18        0.34        1.90      2.26 o
  -2   5  18       67.47       53.59      3.05 o
  -1   5  18       11.52       21.28      5.03 o
   0   5  18       23.28       37.68      4.34 o
   1   5  18        0.25        4.70      8.36 o
   2   5  18       20.46       25.47      3.59 o
   3   5  18       59.54       64.44      3.12 o
   4   5  18       84.43       70.81      3.65 o
   5   5  18        1.00       -0.12      2.82 o
   6   5  18       64.80       66.48      2.63 o
   7   5  18        4.67       12.98      2.25 o
   8   5  18        3.47        5.95      2.43 o
   9   5  18       18.18       14.01      2.30 o
  -9   6  18       12.10        6.55      4.16 o
  -8   6  18       15.35       13.77      3.00 o
  -7   6  18       20.14       18.55      5.26 o
  -6   6  18       40.66       47.55      6.91 o
  -5   6  18       10.08        9.86      3.44 o
  -4   6  18        4.59       -0.58      2.75 o
  -3   6  18       15.45       14.19      3.44 o
  -2   6  18      108.44      105.76      8.36 o
  -1   6  18       95.99       90.19      2.52 o
   0   6  18        0.02        6.28      2.56 o
   1   6  18       37.87       31.89      3.06 o
   2   6  18        9.13        7.94      3.64 o
   3   6  18       20.81       20.48      2.95 o
   4   6  18      201.11      212.06     13.75 o
   5   6  18       44.42       49.14      8.79 o
   6   6  18        5.30       14.51      3.35 o
   7   6  18        5.92       10.07      3.09 o
   8   6  18        6.57        7.21      2.18 o
  -7   7  18        0.38        7.77      7.92 o
  -6   7  18       47.36       63.58      7.47 o
  -5   7  18        9.86       10.05      2.64 o
  -4   7  18       32.43       32.15      3.25 o
  -3   7  18        1.65       15.32      3.13 o
  -2   7  18       46.50       48.03      3.90 o
  -1   7  18       46.13       41.05      4.59 o
   0   7  18       63.33       76.36     11.59 o
   1   7  18       22.31       21.17      5.40 o
   2   7  18        2.96        3.80      3.01 o
   3   7  18       16.36       24.89      4.28 o
   4   7  18       72.16       78.65     10.03 o
   5   7  18       66.28       63.95      3.77 o
   6   7  18       16.25       28.18      7.47 o
   7   7  18        0.10       15.27      3.21 o
  -6   8  18        1.01       12.10      2.82 o
  -5   8  18       73.29       80.29      8.19 o
  -4   8  18        3.25       13.65     10.41 o
  -3   8  18      133.74      129.65     10.49 o
  -2   8  18        0.01       11.85      5.09 o
  -1   8  18      167.28      199.10      7.40 o
   0   8  18       13.64       21.21      5.11 o
   1   8  18       24.78       40.96      7.08 o
   2   8  18       13.31       28.37      7.13 o
   3   8  18       31.10       23.59      5.79 o
   4   8  18        6.58       21.64      7.11 o
   5   8  18      133.56      156.65      6.98 o
  -3   9  18        0.18        3.36      4.22 o
  -2   9  18        0.22       10.90      6.64 o
  -1   9  18        0.04       13.80     10.13 o
   0   9  18        4.88       12.67      5.41 o
   1   9  18       13.53       20.30     14.79 o
   2   9  18        1.57        5.65      4.86 o
   3   9  18       25.91       49.80     11.64 o
 -11   0  19      111.07       77.45     15.50 o
  -9   0  19      729.17      688.22     18.81 o
  -7   0  19      218.62      201.28      6.03 o
  -5   0  19     1105.83     1090.54     32.06 o
  -3   0  19      973.59      946.68     61.82 o
  -1   0  19        2.16        4.37      2.79 o
   1   0  19      457.36      417.47     22.90 o
   3   0  19       40.31       44.67      4.86 o
   5   0  19       92.34       86.60      3.27 o
   7   0  19       56.02       59.81      3.15 o
   9   0  19       19.25       25.27      8.78 o
 -11   1  19       15.78        7.87      2.98 o
 -10   1  19       45.15       46.25      3.23 o
  -9   1  19        0.10        3.11      4.76 o
  -8   1  19        4.42       10.28      3.60 o
  -7   1  19       15.58       13.73      3.14 o
  -6   1  19       35.90       40.38      2.81 o
  -5   1  19      178.88      178.52      5.43 o
  -4   1  19      158.13      171.48      8.35 o
  -3   1  19      258.08      237.54      8.06 o
  -2   1  19       38.27       37.01      3.27 o
  -1   1  19        8.68       11.40      3.38 o
   0   1  19      157.31      157.07      8.95 o
   1   1  19        0.05       -4.56      4.56 o
   2   1  19      256.80      257.62      5.20 o
   3   1  19        9.05       10.70      2.82 o
   4   1  19       24.47       22.77      3.65 o
   5   1  19      105.41      101.92      3.88 o
   6   1  19       66.04       70.24      2.26 o
   7   1  19        8.75       15.99      2.70 o
   8   1  19       56.83       56.59      2.85 o
   9   1  19       17.77       24.95      2.36 o
  10   1  19        8.17       11.55      2.27 o
 -10   2  19        0.08        3.42      5.12 o
  -9   2  19        0.04        7.49      2.80 o
  -8   2  19       18.12       28.42      5.97 o
  -7   2  19       36.57       40.92      5.37 o
  -6   2  19      207.71      210.32      7.35 o
  -5   2  19       12.01       11.64      5.19 o
  -4   2  19       29.07       22.20      3.16 o
  -3   2  19      163.54      162.28      2.58 o
  -2   2  19      162.09      157.30      4.42 o
  -1   2  19      561.74      560.54      9.11 o
   0   2  19      241.93      215.45      5.57 o
   1   2  19        5.23        4.98      2.30 o
   2   2  19       98.63      104.95      4.59 o
   3   2  19       45.75       47.61      3.12 o
   4   2  19       32.39       35.59      3.14 o
   5   2  19       17.15       19.69      3.17 o
   6   2  19      158.13      153.26      3.03 o
   7   2  19       66.76       59.96      4.42 o
   8   2  19       11.02       18.01      5.43 o
   9   2  19        2.86        3.52      2.46 o
  10   2  19        0.02        5.19      3.25 o
 -10   3  19        8.67       20.73      2.86 o
  -9   3  19        0.17        4.87      3.16 o
  -8   3  19       26.28       31.01      3.59 o
  -7   3  19       33.76       36.83      6.62 o
  -6   3  19       10.15       17.16      5.45 o
  -5   3  19       21.96       18.49      3.98 o
  -4   3  19      105.84      106.04      4.35 o
  -3   3  19      117.46      127.76      4.05 o
  -2   3  19        5.79       12.32      2.60 o
  -1   3  19      143.14      122.30      4.14 o
   0   3  19       46.81       54.07      3.46 o
   1   3  19        0.89        5.94      3.17 o
   2   3  19       33.23       27.86      3.13 o
   3   3  19       34.94       38.26      2.59 o
   4   3  19       36.07       35.77      2.57 o
   5   3  19        8.16       11.07      2.54 o
   6   3  19       14.51       22.27      2.56 o
   7   3  19      136.46      130.85      4.57 o
   8   3  19        0.06       -1.03      2.07 o
   9   3  19       31.13       32.03      3.44 o
  10   3  19        9.55        7.78      2.65 o
 -10   4  19       95.92       74.18      6.61 o
  -9   4  19        2.98       10.81      3.18 o
  -8   4  19        0.01       -0.74      3.14 o
  -7   4  19      357.26      321.50      4.70 o
  -6   4  19      181.16      165.96      3.15 o
  -5   4  19       53.90       75.97      4.18 o
  -4   4  19      276.28      266.13     10.23 o
  -3   4  19      374.50      334.51      6.95 o
  -2   4  19        6.47        7.10      3.00 o
  -1   4  19      198.37      177.87      3.97 o
   0   4  19      569.77      521.89     10.20 o
   1   4  19      215.51      219.15      6.05 o
   2   4  19      154.14      144.39      4.93 o
   3   4  19      220.40      200.74      4.64 o
   4   4  19       12.37       11.44      2.59 o
   5   4  19      276.80      267.13      8.11 o
   6   4  19      107.25      101.51      3.56 o
   7   4  19       17.47       13.82      2.79 o
   8   4  19       29.00       31.06      3.54 o
   9   4  19       43.76       38.86      2.20 o
  -9   5  19        5.26        6.90      3.63 o
  -8   5  19        0.14        3.09      5.78 o
  -7   5  19        4.00        6.92      2.84 o
  -6   5  19        2.31        6.78      3.84 o
  -5   5  19       65.01       60.33      2.75 o
  -4   5  19        1.57        4.31      3.92 o
  -3   5  19      169.01      179.29      5.58 o
  -2   5  19        0.81        1.35      2.60 o
  -1   5  19       38.91       48.50      6.35 o
   0   5  19        0.18        1.53      2.55 o
   1   5  19      143.96      133.50      2.73 o
   2   5  19        1.45        5.40      3.15 o
   3   5  19       60.77       63.27     14.32 o
   4   5  19       29.72       38.12      2.93 o
   5   5  19       10.58        4.31      3.69 o
   6   5  19       12.09       16.03      2.93 o
   7   5  19        8.80       15.82      2.83 o
   8   5  19        7.00        9.23      3.31 o
   9   5  19        0.21        9.58      3.87 o
  -8   6  19        1.37        8.48      3.25 o
  -7   6  19       16.98       11.82      2.86 o
  -6   6  19        8.29       22.52      4.55 o
  -5   6  19        0.80        6.64      2.63 o
  -4   6  19        7.25       10.38      2.26 o
  -3   6  19        3.28        7.24      2.69 o
  -2   6  19        8.91        5.49      2.75 o
  -1   6  19       66.89       55.58      2.44 o
   0   6  19        4.41        8.57      6.96 o
   1   6  19        0.12       -3.66      7.08 o
   2   6  19        0.01       -1.70      5.84 o
   3   6  19       62.78       75.17      4.38 o
   4   6  19       11.90       16.02      6.64 o
   5   6  19       18.51       21.74      6.26 o
   6   6  19        0.37       10.61      6.25 o
   7   6  19       13.16       16.04      2.79 o
   8   6  19        2.57       13.10      3.18 o
  -7   7  19        7.61       17.95      3.21 o
  -6   7  19       28.01       30.18      5.10 o
  -5   7  19       50.17       46.33      4.14 o
  -4   7  19       75.71       85.93      8.03 o
  -3   7  19       34.61       36.72      3.15 o
  -2   7  19       15.31       15.04      4.77 o
  -1   7  19        2.14        4.25      5.21 o
   0   7  19       11.89       19.58     10.83 o
   1   7  19       53.38       57.91      3.81 o
   2   7  19       39.13       41.55      9.10 o
   3   7  19       28.22       55.85      7.37 o
   4   7  19       12.97       11.31      3.63 o
   5   7  19        6.82        5.21      5.37 o
   6   7  19       29.21       30.28      5.86 o
  -5   8  19        0.09        6.72      7.39 o
  -4   8  19       54.74       67.14     11.71 o
  -3   8  19        1.43        3.87      7.94 o
  -2   8  19        3.51        7.22      5.10 o
  -1   8  19        0.12        5.40      3.43 o
   0   8  19       52.01       51.03      3.70 o
   1   8  19       12.97       36.71      4.80 o
   2   8  19       15.99       22.56      3.68 o
   3   8  19        2.11       -3.68      3.68 o
   4   8  19       26.27       30.68      6.43 o
   0   9  19       30.11       34.48     15.64 o
 -10   0  20       17.30       33.66      4.61 o
  -8   0  20      138.39      131.26      3.98 o
  -6   0  20      529.83      502.71     10.59 o
  -4   0  20       40.27       41.39      4.46 o
  -2   0  20       12.37       14.95      2.83 o
   0   0  20      134.62      135.47      5.47 o
   2   0  20       21.38       19.17      3.54 o
   4   0  20       43.38       45.02      9.53 o
   6   0  20       42.45       42.87      3.52 o
   8   0  20        2.44        4.43      3.10 o
  10   0  20       95.98       95.16      4.69 o
 -10   1  20       47.91       40.53      3.50 o
  -9   1  20      106.90      105.68      2.79 o
  -8   1  20       36.30       43.52      6.94 o
  -7   1  20      209.53      205.52      6.68 o
  -6   1  20       25.89       29.03      4.05 o
  -5   1  20       90.75       86.38      4.60 o
  -4   1  20       91.31       83.88      7.61 o
  -3   1  20      295.24      282.16      8.28 o
  -2   1  20      253.49      243.42      6.01 o
  -1   1  20       76.25       85.98      2.31 o
   0   1  20        0.01        5.14      2.30 o
   1   1  20       66.49       64.48      3.53 o
   2   1  20      313.17      305.09      8.04 o
   3   1  20       94.78       88.01      6.84 o
   4   1  20       20.48       22.51      2.58 o
   5   1  20       75.12       74.56      2.96 o
   6   1  20        5.73        6.71      2.15 o
   7   1  20       23.54       28.95      2.19 o
   8   1  20        0.01       -2.08      2.08 o
   9   1  20        6.83        9.04      2.76 o
  10   1  20        3.66       11.45      3.40 o
 -10   2  20        3.51        0.94      5.98 o
  -9   2  20        1.86       10.36      3.76 o
  -8   2  20       26.29       29.57      3.72 o
  -7   2  20        2.92        9.35      2.73 o
  -6   2  20      125.24      128.05      7.95 o
  -5   2  20        7.60       14.61      3.09 o
  -4   2  20        3.17        8.02      4.36 o
  -3   2  20       45.80       52.84      2.42 o
  -2   2  20       16.89       16.26      2.32 o
  -1   2  20       37.11       34.21      2.61 o
   0   2  20      238.83      226.03      3.90 o
   1   2  20       42.63       46.63      5.10 o
   2   2  20       18.55       21.87      3.15 o
   3   2  20       16.47       26.73      4.93 o
   4   2  20        0.07       -1.98      2.74 o
   5   2  20       11.74       18.94      4.57 o
   6   2  20       17.31       18.75      1.94 o
   7   2  20        0.29        5.98      1.85 o
   8   2  20       26.24       29.66      2.13 o
   9   2  20        0.00       -0.27      2.22 o
  10   2  20        4.65        4.99      2.72 o
 -10   3  20       52.01       48.96      3.06 o
  -9   3  20       75.38       70.31      3.31 o
  -8   3  20        0.92        6.07      3.72 o
  -7   3  20       18.95       25.41      2.83 o
  -6   3  20       16.56       22.84      3.88 o
  -5   3  20        3.68        9.80      5.05 o
  -4   3  20        6.17        8.72      2.69 o
  -3   3  20      188.59      173.79      2.82 o
  -2   3  20        0.04       -0.97      2.39 o
  -1   3  20        1.06        4.58      2.17 o
   0   3  20        0.20       10.50      2.76 o
   1   3  20       13.50       19.48      4.13 o
   2   3  20       37.06       33.12      3.29 o
   3   3  20       78.91       76.37      3.05 o
   4   3  20       24.52       39.03      4.52 o
   5   3  20       10.62       11.92      2.55 o
   6   3  20        0.11        8.15      3.68 o
   7   3  20       29.54       29.97      2.42 o
   8   3  20       21.81       26.88      2.01 o
   9   3  20       39.22       36.64      3.79 o
  -9   4  20        9.69       10.84      2.75 o
  -8   4  20        5.32        6.88      3.79 o
  -7   4  20       99.25       93.53      2.81 o
  -6   4  20       36.93       41.76      5.20 o
  -5   4  20       21.26       26.74      2.81 o
  -4   4  20      147.00      135.13      2.46 o
  -3   4  20       20.91       20.57      2.21 o
  -2   4  20      353.96      362.67      6.73 o
  -1   4  20       42.52       39.53      3.71 o
   0   4  20      102.63       95.09      5.06 o
   1   4  20       70.20       79.81      6.08 o
   2   4  20       11.94       13.86      2.57 o
   3   4  20       50.20       53.14      2.73 o
   4   4  20       90.54       95.80      2.58 o
   5   4  20       10.82       15.77      2.56 o
   6   4  20        0.01       -3.56      3.56 o
   7   4  20        3.36        9.45      2.34 o
   8   4  20       18.62       17.06      2.01 o
   9   4  20        0.02        2.94      2.12 o
  -8   5  20       98.98       87.46      5.43 o
  -7   5  20       54.01       52.00      4.34 o
  -6   5  20       24.15       39.41     11.05 o
  -5   5  20       20.93       19.96      2.93 o
  -4   5  20       57.68       51.08      2.39 o
  -3   5  20       19.45       26.14      3.92 o
  -2   5  20      405.68      383.68      5.91 o
  -1   5  20        5.82        5.88      2.81 o
   0   5  20       36.36       34.53      2.49 o
   1   5  20       26.06       32.33      2.84 o
   2   5  20       98.61      101.54      3.19 o
   3   5  20        1.84       -0.01      3.56 o
   4   5  20      192.68      172.80      6.38 o
   5   5  20        6.96        5.21      2.74 o
   6   5  20        0.10        4.29      2.54 o
   7   5  20       46.41       39.23      3.25 o
   8   5  20       45.63       45.61      2.59 o
  -7   6  20        0.22       -2.10      5.06 o
  -6   6  20       51.94       59.15      3.21 o
  -5   6  20        0.86       -2.43      2.44 o
  -4   6  20       28.15       32.00      6.63 o
  -3   6  20        2.95        6.20      5.05 o
  -2   6  20       12.24        6.54      2.29 o
  -1   6  20       33.21       30.88      3.55 o
   0   6  20        4.56       10.90      3.41 o
   1   6  20        0.18       -2.06      7.40 o
   2   6  20        2.64       16.87      6.58 o
   3   6  20        9.83       11.32      3.53 o
   4   6  20       26.31       27.84      3.58 o
   5   6  20        0.22        2.76      3.10 o
   6   6  20       13.72       18.79      5.54 o
   7   6  20       39.83       46.59      3.46 o
  -6   7  20        4.00        4.69      3.20 o
  -5   7  20        2.05        1.07      5.22 o
  -4   7  20        4.21       -0.03      2.87 o
  -3   7  20        1.62        3.76      3.60 o
  -2   7  20       71.75       66.99      5.34 o
  -1   7  20       51.42       53.45      3.21 o
   0   7  20       23.61       25.45      5.83 o
   1   7  20        2.13        9.04      3.12 o
   2   7  20       13.27       27.13      4.31 o
   3   7  20      156.09      148.69     25.20 o
   4   7  20       21.86       21.01      5.95 o
   5   7  20        1.91        7.54     14.00 o
  -4   8  20       17.18       20.28      6.52 o
  -3   8  20        0.07        6.94      2.83 o
  -2   8  20       24.81       16.18      3.74 o
  -1   8  20        7.14       21.86      3.20 o
   0   8  20        0.00       12.32      8.59 o
   1   8  20        5.24        6.94      4.64 o
   2   8  20       84.34      107.96     23.35 o
   3   8  20       28.58       37.43      4.56 o
  -9   0  21       11.89       23.09      3.74 o
  -7   0  21       19.88       35.41      3.57 o
  -5   0  21       38.47       34.61      4.45 o
  -3   0  21       15.61       14.79      3.13 o
  -1   0  21      140.89      146.17      6.95 o
   1   0  21      126.97      127.84      6.47 o
   3   0  21      108.25      105.65      7.39 o
   5   0  21       15.35       27.79      6.85 o
   7   0  21        7.39       16.57      5.22 o
   9   0  21        3.75        7.23      3.68 o
 -10   1  21       19.74       27.93      5.41 o
  -9   1  21       43.34       43.76      3.25 o
  -8   1  21        0.29        0.41      2.59 o
  -7   1  21       14.54       13.97      9.64 o
  -6   1  21      110.79      112.56      3.48 o
  -5   1  21       12.35       17.05      5.97 o
  -4   1  21        1.70        6.49      3.15 o
  -3   1  21       81.77       79.27      2.47 o
  -2   1  21       12.24       24.86      4.39 o
  -1   1  21       52.33       54.03      4.03 o
   0   1  21       80.43       76.26      2.27 o
   1   1  21      131.62      116.18      4.30 o
   2   1  21       31.52       29.59      3.77 o
   3   1  21        4.84        4.84      3.75 o
   4   1  21       11.44       13.70      4.67 o
   5   1  21        5.36        2.51      2.36 o
   6   1  21       12.74       18.29      2.05 o
   7   1  21        5.12        4.59      2.03 o
   8   1  21        3.54        6.82      3.99 o
   9   1  21        8.65       18.48      4.78 o
  -9   2  21       12.68        6.82      2.65 o
  -8   2  21       88.36       83.05      3.00 o
  -7   2  21       52.34       45.41      3.57 o
  -6   2  21       21.42       22.81      2.64 o
  -5   2  21       45.32       43.09      2.86 o
  -4   2  21      105.93      105.52      4.18 o
  -3   2  21        0.79        4.07      2.24 o
  -2   2  21        6.15       10.99      3.12 o
  -1   2  21        0.18        2.56      2.02 o
   0   2  21       29.92       37.35      2.64 o
   1   2  21       17.45       18.16      2.59 o
   2   2  21      317.02      328.94      7.26 o
   3   2  21        4.07       15.56      2.77 o
   4   2  21        1.63       -3.09      3.09 o
   5   2  21       37.39       38.46      2.56 o
   6   2  21       34.79       40.63      3.56 o
   7   2  21        0.00        1.89      2.92 o
   8   2  21       52.55       55.78      5.64 o
   9   2  21       12.20       12.25      2.67 o
  -9   3  21        1.11        2.78      3.54 o
  -8   3  21       11.76       12.11      4.59 o
  -7   3  21        6.86        4.28      2.82 o
  -6   3  21       97.42       97.69      3.33 o
  -5   3  21       34.62       40.89      7.03 o
  -4   3  21       50.70       56.30      2.27 o
  -3   3  21      148.30      139.04      2.43 o
  -2   3  21        0.63       -2.10      2.52 o
  -1   3  21       28.61       34.38      2.26 o
   0   3  21      115.53      115.88      6.20 o
   1   3  21      144.24      152.12      4.00 o
   2   3  21       46.35       50.85      2.53 o
   3   3  21       12.56       17.62      2.59 o
   4   3  21       11.32       11.92      3.91 o
   5   3  21        1.49       10.72      3.78 o
   6   3  21       16.32       17.35      2.77 o
   7   3  21       23.04       25.95      2.41 o
   8   3  21        8.14        7.74      3.30 o
   9   3  21        6.15       13.41      3.75 o
  -8   4  21        9.97       29.74      6.96 o
  -7   4  21       53.13       45.75      2.71 o
  -6   4  21        0.18       -2.18      2.86 o
  -5   4  21        0.90        1.31      5.37 o
  -4   4  21        2.20        4.51      2.57 o
  -3   4  21       39.72       33.49      2.64 o
  -2   4  21       74.90       81.16      2.89 o
  -1   4  21        2.08        8.29      3.74 o
   0   4  21       97.42      100.24      2.88 o
   1   4  21       25.58       25.64      2.31 o
   2   4  21       24.29       31.99      4.19 o
   3   4  21        5.07       16.57      5.13 o
   4   4  21        0.04        7.86      4.70 o
   5   4  21        4.32        9.12      4.09 o
   6   4  21        0.01       -1.04      3.66 o
   7   4  21       23.08       25.45      2.91 o
   8   4  21       38.34       41.70      2.50 o
  -8   5  21        4.75       15.18      2.95 o
  -7   5  21        7.46        7.45      2.98 o
  -6   5  21       14.84       15.32      4.79 o
  -5   5  21      153.15      150.20      4.65 o
  -4   5  21       15.24       20.32      2.50 o
  -3   5  21        1.53        4.85      2.65 o
  -2   5  21        1.18        8.31      5.39 o
  -1   5  21      105.17       89.91      5.70 o
   0   5  21        0.04        1.66      3.42 o
   1   5  21       59.47       74.22      6.45 o
   2   5  21        2.17        3.90      4.14 o
   3   5  21       38.43       25.08     13.62 o
   4   5  21       37.24       41.19      5.50 o
   5   5  21      143.03      134.53      3.73 o
   6   5  21        1.75        1.38      4.33 o
   7   5  21        2.69       11.37      3.24 o
  -7   6  21        2.68        3.33      6.74 o
  -6   6  21        7.58        5.12      2.72 o
  -5   6  21       53.37       50.53      3.11 o
  -4   6  21        6.90       23.97      6.71 o
  -3   6  21       98.04       91.02      6.16 o
  -2   6  21       11.37       16.09      4.02 o
  -1   6  21        2.44        5.30      2.60 o
   0   6  21        0.13        9.70      6.73 o
   1   6  21       40.97       49.91      2.82 o
   2   6  21       25.84       32.54     10.64 o
   3   6  21        0.05       -0.11      3.59 o
   4   6  21       16.86       45.03     18.04 o
   5   6  21       31.75       44.22      3.77 o
   6   6  21        8.47       10.02      3.77 o
  -5   7  21       24.52       29.05      5.63 o
  -4   7  21       53.56       64.62     10.27 o
  -3   7  21        5.73        9.13      3.86 o
  -2   7  21        2.64        1.77      3.76 o
  -1   7  21        2.90        4.92      2.82 o
   0   7  21       70.27       72.19      6.09 o
   1   7  21       25.78       33.92      3.26 o
   2   7  21        0.87        9.26      3.58 o
   3   7  21        0.76       10.08      3.13 o
   4   7  21        0.09       -0.36      3.70 o
  -1   8  21       48.31       62.81     12.99 o
   0   8  21        5.18        5.93      2.91 o
   1   8  21       13.29       22.16      4.03 o
  -8   0  22       38.48       53.53      4.61 o
  -6   0  22        9.54        4.22      3.60 o
  -4   0  22       10.11        6.44      3.74 o
  -2   0  22       76.25       80.91      8.71 o
   0   0  22       17.22       17.30      6.41 o
   2   0  22       11.83       16.95      8.77 o
   4   0  22       30.57       39.63      4.27 o
   6   0  22        5.39       10.10      3.20 o
   8   0  22        5.45        8.29      3.35 o
  -9   1  22        6.32       -0.71      4.11 o
  -8   1  22        5.30        2.00      2.80 o
  -7   1  22       38.94       44.66      4.86 o
  -6   1  22       28.21       37.83      2.82 o
  -5   1  22       62.43       63.23      3.17 o
  -4   1  22        2.51        6.00      2.17 o
  -3   1  22        3.82        6.54      3.65 o
  -2   1  22        7.28        7.89      2.33 o
  -1   1  22       85.80       79.34      2.01 o
   0   1  22        2.51        8.18      3.31 o
   1   1  22       91.81       87.50      5.46 o
   2   1  22       28.89       23.93      3.11 o
   3   1  22        0.27        6.27      2.71 o
   4   1  22       23.15       19.99      2.77 o
   5   1  22       45.63       54.48      4.71 o
   6   1  22       18.65       30.53      2.53 o
   7   1  22       15.21       16.80      2.00 o
   8   1  22        4.31       12.46      3.49 o
   9   1  22        2.73        5.87      3.81 o
  -9   2  22       14.84        4.29      2.95 o
  -8   2  22        9.26       -0.83      3.86 o
  -7   2  22       21.90       36.09      4.54 o
  -6   2  22       29.42       36.21      4.40 o
  -5   2  22       17.06       33.29      7.57 o
  -4   2  22      108.41       99.35      2.49 o
  -3   2  22       38.50       50.95      2.43 o
  -2   2  22       82.03       85.12      3.71 o
  -1   2  22       68.77       74.88      3.07 o
   0   2  22        0.53        4.61      2.30 o
   1   2  22       53.46       51.45      2.85 o
   2   2  22       54.68       60.19      2.26 o
   3   2  22      100.43      100.88      5.63 o
   4   2  22       30.45       38.44      3.23 o
   5   2  22       56.37       66.09      4.78 o
   6   2  22       28.08       23.94      4.87 o
   7   2  22       48.18       53.62      3.66 o
   8   2  22        9.43       13.53      2.96 o
   9   2  22       65.10       49.51      6.83 o
  -8   3  22       43.28       41.10      3.51 o
  -7   3  22        0.00        5.62      4.04 o
  -6   3  22        9.89        7.95      2.78 o
  -5   3  22      113.06       92.48      4.32 o
  -4   3  22       85.45       80.88      3.02 o
  -3   3  22      162.24      149.66      5.27 o
  -2   3  22        0.75        6.87      2.16 o
  -1   3  22       23.08       21.42      2.11 o
   0   3  22        8.44       10.20      2.17 o
   1   3  22      114.23      113.25      3.55 o
   2   3  22       63.46       64.45      5.82 o
   3   3  22       30.32       32.71      2.90 o
   4   3  22        5.54        6.36      2.87 o
   5   3  22       11.44       21.34      2.84 o
   6   3  22      105.99      112.36      3.38 o
   7   3  22        6.29       17.46      2.88 o
   8   3  22        2.74        7.33      2.45 o
  -8   4  22        9.97       12.65      6.95 o
  -7   4  22        2.33        8.79      2.98 o
  -6   4  22       24.88       33.50      5.96 o
  -5   4  22       18.67       17.58      3.60 o
  -4   4  22        1.41        4.84      2.07 o
  -3   4  22       12.87       15.79      2.36 o
  -2   4  22       22.37       28.71      3.34 o
  -1   4  22        3.40        0.36      2.56 o
   0   4  22       39.28       45.44      3.67 o
   1   4  22       42.27       46.37      4.09 o
   2   4  22       15.81       17.63      2.13 o
   3   4  22       88.20       99.12      2.93 o
   4   4  22       56.14       51.88      4.04 o
   5   4  22       27.15       39.92      3.59 o
   6   4  22       46.65       42.78      4.50 o
   7   4  22      104.25       99.86      3.55 o
   8   4  22        0.79        7.69      4.04 o
  -7   5  22        6.34        3.50      4.32 o
  -6   5  22       11.29       17.60      3.83 o
  -5   5  22        8.44        9.88      2.53 o
  -4   5  22       47.17       45.68      2.47 o
  -3   5  22       54.76       57.90      4.80 o
  -2   5  22        0.21        6.88      4.85 o
  -1   5  22       28.11       42.37      5.65 o
   0   5  22      145.43      158.75      5.32 o
   1   5  22       40.24       43.14      2.61 o
   2   5  22       31.04       41.04      4.51 o
   3   5  22        0.20       -1.24      7.26 o
   4   5  22      148.64      159.17      5.82 o
   5   5  22       13.98       14.27      3.58 o
   6   5  22      108.39      111.16      3.49 o
   7   5  22       19.70       18.16      3.32 o
  -6   6  22        2.64        7.89      5.76 o
  -5   6  22       16.53       15.31      2.58 o
  -4   6  22       13.67       16.72      2.67 o
  -3   6  22       19.65       20.26      2.99 o
  -2   6  22        6.15       11.88      2.52 o
  -1   6  22        0.02       -0.88      2.60 o
   0   6  22       16.37       21.01      5.38 o
   1   6  22       30.69       35.47      4.24 o
   2   6  22       15.55       23.94      3.61 o
   3   6  22       43.52       44.93      3.76 o
   4   6  22        1.24       -3.64      3.69 o
   5   6  22        7.41       21.48      3.21 o
  -3   7  22       18.77       27.16      5.24 o
  -2   7  22        0.03       -2.10      3.71 o
  -1   7  22       23.07       16.76      2.94 o
   0   7  22       13.85       18.84      2.86 o
   1   7  22       64.86       69.40     11.39 o
   2   7  22       13.39       21.21      6.66 o
   3   7  22       13.11        9.82      4.56 o
  -7   0  23       83.81       70.80      5.07 o
  -5   0  23       13.71       18.64      3.53 o
  -3   0  23       26.68       28.73      8.32 o
  -1   0  23        0.96       -1.04      2.78 o
   1   0  23        6.05        9.24      3.10 o
   3   0  23       48.91       52.49      4.45 o
   5   0  23        3.39       10.17      6.17 o
   7   0  23       48.87       58.18      3.27 o
  -8   1  23        7.41        5.64      4.16 o
  -7   1  23        8.87       10.60      4.32 o
  -6   1  23        0.26        8.27      2.55 o
  -5   1  23        8.39       13.63      4.41 o
  -4   1  23       13.73       19.49      5.55 o
  -3   1  23       34.68       41.67      4.00 o
  -2   1  23       97.89      103.28      3.92 o
  -1   1  23        5.01        4.97      2.22 o
   0   1  23       24.32       26.47      2.85 o
   1   1  23        8.64        8.09      2.75 o
   2   1  23       21.35       33.06      3.62 o
   3   1  23       15.12       12.05      3.95 o
   4   1  23       60.18       67.73      2.64 o
   5   1  23        0.58        5.69      2.35 o
   6   1  23        0.24        1.82      3.41 o
   7   1  23       12.67       22.54      4.09 o
   8   1  23       56.48       47.11      3.49 o
  -8   2  23       18.47       33.10      3.24 o
  -7   2  23       63.82       61.88      6.48 o
  -6   2  23       86.75       82.02      3.76 o
  -5   2  23       78.65       73.67      2.94 o
  -4   2  23       55.50       53.46      3.82 o
  -3   2  23        0.86        3.50      3.63 o
  -2   2  23       45.49       39.48      2.40 o
  -1   2  23       13.39       16.62      2.19 o
   0   2  23      172.15      181.92      5.16 o
   1   2  23       80.24       83.00      5.57 o
   2   2  23        0.00        9.66      3.05 o
   3   2  23       14.63        7.79      2.83 o
   4   2  23      130.20      134.54      8.37 o
   5   2  23        0.34        3.82      2.56 o
   6   2  23       26.37       32.66      4.22 o
   7   2  23        1.05        3.15      3.72 o
   8   2  23        6.91        8.25      4.21 o
  -8   3  23        2.57        5.56      4.34 o
  -7   3  23       14.91       16.70      4.73 o
  -6   3  23        1.46        6.35      3.56 o
  -5   3  23        0.81        6.78      2.38 o
  -4   3  23      196.05      186.79      5.41 o
  -3   3  23       29.07       35.74      3.13 o
  -2   3  23        5.88        6.90      2.20 o
  -1   3  23       42.91       45.16      2.61 o
   0   3  23       47.89       52.99      2.49 o
   1   3  23        9.28       10.57      2.61 o
   2   3  23      215.51      213.61      4.36 o
   3   3  23       32.02       34.16      2.53 o
   4   3  23       16.45       14.99      2.41 o
   5   3  23       29.98       27.40      3.03 o
   6   3  23       63.51       70.93      3.53 o
   7   3  23        1.71       17.51      8.01 o
  -7   4  23        6.35       10.33      3.30 o
  -6   4  23       51.37       60.09      4.31 o
  -5   4  23        8.18       22.79      5.92 o
  -4   4  23       44.75       51.86      3.76 o
  -3   4  23        5.25       12.89      2.45 o
  -2   4  23       50.79       49.93      3.41 o
  -1   4  23       53.99       61.02      3.98 o
   0   4  23       94.97       92.66      8.23 o
   1   4  23       65.83       61.57      4.45 o
   2   4  23        4.43        5.80      2.70 o
   3   4  23        1.10        0.77      4.66 o
   4   4  23       66.86       82.81      5.88 o
   5   4  23       45.88       62.87      8.40 o
   6   4  23        6.30       10.62      4.29 o
   7   4  23       37.71       42.99      7.69 o
  -6   5  23        0.07        4.27      2.34 o
  -5   5  23        0.36        7.32      4.06 o
  -4   5  23       54.27       53.75      2.63 o
  -3   5  23       36.06       33.66      2.72 o
  -2   5  23        9.05       13.42      3.61 o
  -1   5  23       31.46       27.82      2.99 o
   0   5  23        4.45        7.89      2.95 o
   1   5  23       18.68       17.54      3.93 o
   2   5  23       22.58       22.42      4.13 o
   3   5  23       45.40       33.05     11.42 o
   4   5  23       39.32       36.51      7.44 o
   5   5  23        2.21        0.37      3.16 o
   6   5  23        3.31       14.75      3.18 o
  -4   6  23       15.33       11.11      3.28 o
  -3   6  23       25.73       27.29      5.75 o
  -2   6  23        1.92       16.48      4.53 o
  -1   6  23       93.10       96.66      8.43 o
   0   6  23       50.11       50.00      2.89 o
   1   6  23        0.02        0.92      5.04 o
   2   6  23        0.54        4.24      4.44 o
   3   6  23       22.54       26.69     11.53 o
   4   6  23        9.62        7.35      4.30 o
  -1   7  23       22.96       26.39      5.83 o
   0   7  23       87.94       96.66      5.51 o
   1   7  23      123.54      137.75     14.61 o
  -8   0  24        0.37       -2.76      3.77 o
  -6   0  24        1.59        4.34      9.66 o
  -4   0  24        9.75        7.14      4.25 o
  -2   0  24       20.35       20.25      3.09 o
   0   0  24      112.67      104.33      3.76 o
   2   0  24        2.42        6.23      4.33 o
   4   0  24       44.73       54.96      5.25 o
   6   0  24       83.48       86.11      3.42 o
  -8   1  24       45.94       41.57      3.33 o
  -7   1  24       18.28       22.46      2.47 o
  -6   1  24       41.08       45.15      4.14 o
  -5   1  24       11.40       19.65      3.30 o
  -4   1  24       17.12       24.71      3.85 o
  -3   1  24       11.90       15.27      3.68 o
  -2   1  24       10.51       15.40      2.88 o
  -1   1  24       31.77       38.04      2.56 o
   0   1  24       26.50       29.47      3.16 o
   1   1  24       12.60       18.66      2.36 o
   2   1  24       31.15       43.42      3.63 o
   3   1  24      112.58      107.01      4.75 o
   4   1  24        0.72        8.32      4.49 o
   5   1  24       39.63       42.11      3.62 o
   6   1  24       11.71       21.22      3.21 o
   7   1  24        0.88        2.67      2.46 o
  -7   2  24        0.01        6.64      5.19 o
  -6   2  24        0.26        7.58      3.18 o
  -5   2  24       97.90       94.85      4.62 o
  -4   2  24       16.44       11.62      3.35 o
  -3   2  24       47.94       46.13      4.71 o
  -2   2  24        0.04        5.19      2.93 o
  -1   2  24       14.95       19.61      2.57 o
   0   2  24       20.22       26.02      4.16 o
   1   2  24       30.29       41.79      6.22 o
   2   2  24       20.44       26.12      3.82 o
   3   2  24       22.56       33.72      3.15 o
   4   2  24       25.83       31.69      6.08 o
   5   2  24        8.36       11.78      2.26 o
   6   2  24       23.85       38.58      5.54 o
   7   2  24       39.07       39.21      4.39 o
  -7   3  24       86.28       77.73      6.09 o
  -6   3  24        5.72       10.53      3.68 o
  -5   3  24       45.36       43.67      2.45 o
  -4   3  24       15.83       20.63      2.28 o
  -3   3  24      101.96       92.63      4.66 o
  -2   3  24        0.45       -0.50      4.54 o
  -1   3  24      242.04      254.10      9.14 o
   0   3  24       64.56       75.01      2.77 o
   1   3  24       55.68       58.40      3.80 o
   2   3  24        4.45        1.06      2.57 o
   3   3  24      363.60      362.95     12.99 o
   4   3  24       13.03       20.25      4.30 o
   5   3  24       51.57       59.92      4.11 o
   6   3  24        5.20       11.49      3.32 o
  -6   4  24        0.03        6.93      2.35 o
  -5   4  24       51.05       46.35      2.25 o
  -4   4  24        6.33       15.17      2.51 o
  -3   4  24       80.00       87.14      3.07 o
  -2   4  24        7.62       12.86      4.66 o
  -1   4  24        0.75        2.30      4.66 o
   0   4  24        0.10       -1.24      3.25 o
   1   4  24       30.73       32.70      2.23 o
   2   4  24        4.36       -1.61      2.74 o
   3   4  24       33.03       31.27      2.93 o
   4   4  24        6.81        8.56      3.08 o
   5   4  24        0.73       -2.90      2.90 o
   6   4  24       12.55       14.58      3.43 o
  -5   5  24        9.03       13.80      3.05 o
  -4   5  24        5.12       12.93      2.59 o
  -3   5  24        4.01       14.96      5.53 o
  -2   5  24      137.74      126.04      3.92 o
  -1   5  24       41.36       34.58      2.80 o
   0   5  24       37.11       44.00      4.03 o
   1   5  24        1.63        9.12      3.18 o
   2   5  24       29.98       26.04      3.57 o
   3   5  24        0.01        0.90      3.61 o
   4   5  24      109.00      110.16      4.33 o
  -3   6  24        2.47        8.18      2.90 o
  -2   6  24        2.26       11.55      3.76 o
  -1   6  24       58.44       61.07      6.36 o
   0   6  24       91.04       89.06      5.99 o
   1   6  24        0.25        3.08      4.30 o
   2   6  24       42.14       39.29      3.28 o
  -7   0  25       60.14       45.89      3.46 o
  -5   0  25        3.02        5.88      3.70 o
  -3   0  25       16.32       18.66      4.36 o
  -1   0  25        0.71        4.62      2.71 o
   1   0  25       28.85       54.60     10.97 o
   3   0  25       55.32       46.24      6.84 o
   5   0  25       31.57       25.01      3.88 o
  -7   1  25       26.11       21.80      3.38 o
  -6   1  25       16.68       21.93      4.49 o
  -5   1  25       22.82       32.26      2.37 o
  -4   1  25       60.18       69.79      2.67 o
  -3   1  25        1.55        5.27      2.50 o
  -2   1  25       30.03       29.64      3.16 o
  -1   1  25        1.16        6.19      5.30 o
   0   1  25       23.73       28.21      3.19 o
   1   1  25        2.85       10.91      2.79 o
   2   1  25       15.30       28.32      2.73 o
   3   1  25        1.00       -4.74      6.02 o
   4   1  25       11.43        5.76      2.82 o
   5   1  25        0.67       16.00      9.83 o
   6   1  25       53.05       55.42      2.80 o
  -6   2  25       13.23       18.44      2.91 o
  -5   2  25        0.27        0.07      2.43 o
  -4   2  25       82.48       84.72      2.39 o
  -3   2  25       15.79       16.45      3.09 o
  -2   2  25       56.29       62.57      4.75 o
  -1   2  25        1.99        7.74      2.38 o
   0   2  25        0.98        9.28      2.24 o
   1   2  25        1.92        7.56      5.18 o
   2   2  25      148.00      141.85      7.11 o
   3   2  25        0.03        2.90      2.90 o
   4   2  25       29.45       33.34      3.17 o
   5   2  25        0.00        1.89      3.34 o
   6   2  25       23.21       19.58      4.25 o
  -6   3  25       72.60       69.67      5.71 o
  -5   3  25        0.00        0.06      2.46 o
  -4   3  25       88.99      107.06      5.05 o
  -3   3  25       69.54       78.42      4.16 o
  -2   3  25       11.42       13.66      2.31 o
  -1   3  25        7.65       12.93      3.24 o
   0   3  25       86.38      103.74      7.68 o
   1   3  25        4.28        9.38      2.81 o
   2   3  25        8.07       11.59      3.07 o
   3   3  25      108.24      110.41      3.22 o
   4   3  25        2.08       -3.76      3.76 o
   5   3  25       23.44       25.77      3.08 o
  -5   4  25        2.59       15.84      5.81 o
  -4   4  25        1.43        2.16      5.85 o
  -3   4  25        6.37        9.05      2.50 o
  -2   4  25       20.47       19.12      2.89 o
  -1   4  25       16.79       24.52      2.67 o
   0   4  25        9.40        4.71      2.96 o
   1   4  25       33.17       30.09      3.16 o
   2   4  25       11.36       16.07      5.89 o
   3   4  25        0.11        2.16      3.20 o
   4   4  25        0.04        3.18      2.96 o
  -3   5  25       15.87       17.81      3.41 o
  -2   5  25        5.21        5.79      2.55 o
  -1   5  25       52.40       55.48      4.20 o
   0   5  25        2.98        4.28      2.89 o
   1   5  25      265.15      279.28     11.64 o
   2   5  25        7.46        8.51      3.49 o
   3   5  25       37.58       30.52     10.03 o
  -6   0  26        4.96        8.05      2.96 o
  -4   0  26        0.88        5.05      3.71 o
  -2   0  26       18.53       24.62      3.79 o
   0   0  26       21.80       31.64      4.57 o
   2   0  26        6.92       12.31      4.46 o
   4   0  26       37.38       44.21      4.62 o
  -6   1  26       11.99       12.20      4.57 o
  -5   1  26       21.73       17.28      2.46 o
  -4   1  26        0.11        5.68      2.43 o
  -3   1  26        5.58        6.83      2.39 o
  -2   1  26        7.55       11.47      2.59 o
  -1   1  26       27.17       34.57      3.13 o
   0   1  26       71.07       77.36      3.87 o
   1   1  26       39.04       42.51      4.46 o
   2   1  26        5.84        3.28      3.83 o
   3   1  26        0.32        8.76      2.87 o
   4   1  26       20.00       34.88      3.24 o
   5   1  26        0.70       -2.33      3.57 o
  -5   2  26       21.62       19.14      2.89 o
  -4   2  26        9.71       14.00      3.03 o
  -3   2  26       58.22       58.97      2.82 o
  -2   2  26        6.16        8.05      2.37 o
  -1   2  26      145.85      153.93      7.47 o
   0   2  26        8.81       19.44      4.05 o
   1   2  26        4.14        5.87      4.51 o
   2   2  26        6.56        4.55      2.62 o
   3   2  26       44.69       57.06      4.82 o
   4   2  26       16.71       13.70      3.04 o
   5   2  26       79.53       76.38      4.46 o
  -4   3  26       74.69       74.67      4.35 o
  -3   3  26       44.55       54.07      4.46 o
  -2   3  26        0.37       17.70      5.64 o
  -1   3  26       24.70       36.98      7.30 o
   0   3  26       15.17       11.18      2.99 o
   1   3  26        4.59        9.94      5.62 o
   2   3  26       17.34       25.07      2.70 o
   3   3  26       11.68       16.81      2.69 o
   4   3  26        3.84        4.57      4.12 o
  -3   4  26       46.02       40.74      3.47 o
  -2   4  26       20.79       24.63      3.00 o
  -1   4  26        7.05        5.49      4.86 o
   0   4  26       12.31       13.89      2.53 o
   1   4  26       45.53       46.14      3.03 o
   2   4  26        3.26        7.60      3.78 o
   3   4  26       55.63       43.66      5.48 o
  -3   0  27       10.14        7.12      3.75 o
  -1   0  27       12.93        8.63      3.40 o
   1   0  27       68.68       57.27     13.25 o
   3   0  27        8.77       11.77      4.05 o
  -4   1  27        0.08       -1.07      2.19 o
  -3   1  27       80.90       88.39      6.24 o
  -2   1  27        3.09       11.90      4.01 o
  -1   1  27       11.51       10.59      2.06 o
   0   1  27        1.89        4.87      2.39 o
   1   1  27       56.61       63.35      3.31 o
   2   1  27        7.45       12.73      2.88 o
   3   1  27       40.67       52.48      3.31 o
   4   1  27        0.40        5.17      2.93 o
  -4   2  27       18.15       23.90      2.37 o
  -3   2  27       30.28       32.24      2.94 o
  -2   2  27        2.03        7.52      2.53 o
  -1   2  27        0.30        4.01      3.94 o
   0   2  27       25.56       36.71      4.38 o
   1   2  27       19.96       29.68      4.23 o
   2   2  27       14.82       10.94      3.76 o
   3   2  27       38.22       34.66      4.09 o
  -3   3  27        7.10        6.12      6.99 o
  -2   3  27       18.03       34.89      7.75 o
  -1   3  27       19.20       22.55      3.47 o
   0   3  27        0.56       23.53      9.46 o
   1   3  27        4.47       10.83      4.19 o
   2   3  27        2.62        1.37      3.58 o
  -2   0  28       37.46       44.73      8.06 o
   0   0  28        5.88       12.75      4.60 o
   2   0  28       53.61       61.35      5.80 o
  -2   1  28        8.39        9.14      2.74 o
  -1   1  28        1.67        4.12      2.71 o
   0   1  28       10.77       16.05      2.72 o
   1   1  28       15.38       28.86      3.15 o
   2   1  28       16.49        9.73      6.63 o
   0   2  28        7.45       19.29      6.55 o
 
